# Supplementary material for: Prognostic Model and Nomogram Construction and Validation With an Autophagy-Related Gene Signature in Low-Grade Gliomas
Source: Front Genet. 2022 Jul 18;13:905751. doi: 10.3389/fgene.2022.905751 (PMC9342864; doi:10.3389/fgene.2022.905751)
Supplement: Supplementary file 2 [file Table8.XLS]

## Sheet: Sample Setup
Block Type	384-Well Block
Calibration Background is expired	No
Calibration Background performed on	10-19-2021
Calibration Normalization FAM-ROX is expired	No
Calibration Normalization FAM-ROX performed on	10-19-2021
Calibration Normalization VIC-ROX is expired	No
Calibration Normalization VIC-ROX performed on	10-19-2021
Calibration Pure Dye FAM is expired	No
Calibration Pure Dye FAM performed on	10-19-2021
Calibration Pure Dye NED is expired	No
Calibration Pure Dye NED performed on	10-19-2021
Calibration Pure Dye ROX is expired	No
Calibration Pure Dye ROX performed on	10-19-2021
Calibration Pure Dye SYBR is expired	No
Calibration Pure Dye SYBR performed on	10-19-2021
Calibration Pure Dye TAMRA is expired	No
Calibration Pure Dye TAMRA performed on	10-19-2021
Calibration Pure Dye VIC is expired	No
Calibration Pure Dye VIC performed on	10-19-2021
Calibration ROI is expired	No
Calibration ROI performed on	10-19-2021
Calibration Uniformity is expired	No
Calibration Uniformity performed on	10-19-2021
Chemistry	SYBR_GREEN
Date Created	2022-02-28 13:12:32 PM GMT+08:00
Experiment Barcode
Experiment Comment
Experiment File Name	F:\Desktop\LGG Autophagy qPCR 临床验证\2022-02-28 -1.eds
Experiment Name	2022-02-28 131227
Experiment Run End Time	2022-02-28 22:50:15 PM GMT+08:00
Experiment Type	Comparative Cт (ΔΔCт)
Instrument Name	278861807
Instrument Serial Number	278861807
Instrument Type	QuantStudio(TM) 6 Flex System
Passive Reference	ROX
Quantification Cycle Method	Ct
Signal Smoothing On	true
Stage/ Cycle where Analysis is performed	Stage 2, Step 2
User Name
Well	Well Position	Sample Name	Sample Color	Biogroup Name	Biogroup Color	Target Name	Target Color	Task	Reporter	Quencher	Quantity	Comments
1	A1
2	A2
3	A3	N1	RGB(176,23,31)			ACTB	RGB(176,23,31)	UNKNOWN	SYBR	None
4	A4	N1	RGB(176,23,31)			ACTB	RGB(176,23,31)	UNKNOWN	SYBR	None
5	A5	N2	RGB(0,0,255)			ACTB	RGB(176,23,31)	UNKNOWN	SYBR	None
6	A6	N2	RGB(0,0,255)			ACTB	RGB(176,23,31)	UNKNOWN	SYBR	None
7	A7	N3	RGB(0,139,69)			ACTB	RGB(176,23,31)	UNKNOWN	SYBR	None
8	A8	N3	RGB(0,139,69)			ACTB	RGB(176,23,31)	UNKNOWN	SYBR	None
9	A9	N4	RGB(255,127,0)			ACTB	RGB(176,23,31)	UNKNOWN	SYBR	None
10	A10	N4	RGB(255,127,0)			ACTB	RGB(176,23,31)	UNKNOWN	SYBR	None
11	A11	N5	RGB(139,137,112)			ACTB	RGB(176,23,31)	UNKNOWN	SYBR	None
12	A12	N5	RGB(139,137,112)			ACTB	RGB(176,23,31)	UNKNOWN	SYBR	None
13	A13	N6	RGB(238,121,66)			ACTB	RGB(176,23,31)	UNKNOWN	SYBR	None
14	A14	N6	RGB(238,121,66)			ACTB	RGB(176,23,31)	UNKNOWN	SYBR	None
15	A15	N7	RGB(142,56,142)			ACTB	RGB(176,23,31)	UNKNOWN	SYBR	None
16	A16	N7	RGB(142,56,142)			ACTB	RGB(176,23,31)	UNKNOWN	SYBR	None
17	A17	N8	RGB(198,113,113)			ACTB	RGB(176,23,31)	UNKNOWN	SYBR	None
18	A18	N8	RGB(198,113,113)			ACTB	RGB(176,23,31)	UNKNOWN	SYBR	None
19	A19	N9	RGB(0,245,255)			ACTB	RGB(176,23,31)	UNKNOWN	SYBR	None
20	A20	N9	RGB(0,245,255)			ACTB	RGB(176,23,31)	UNKNOWN	SYBR	None
21	A21	N10	RGB(238,220,130)			ACTB	RGB(176,23,31)	UNKNOWN	SYBR	None
22	A22	N10	RGB(238,220,130)			ACTB	RGB(176,23,31)	UNKNOWN	SYBR	None
23	A23
24	A24
25	B1
26	B2
27	B3	T1	RGB(238,238,0)			ACTB	RGB(176,23,31)	UNKNOWN	SYBR	None
28	B4	T1	RGB(238,238,0)			ACTB	RGB(176,23,31)	UNKNOWN	SYBR	None
29	B5	T2	RGB(142,142,56)			ACTB	RGB(176,23,31)	UNKNOWN	SYBR	None
30	B6	T2	RGB(142,142,56)			ACTB	RGB(176,23,31)	UNKNOWN	SYBR	None
31	B7	T3	RGB(238,44,44)			ACTB	RGB(176,23,31)	UNKNOWN	SYBR	None
32	B8	T3	RGB(238,44,44)			ACTB	RGB(176,23,31)	UNKNOWN	SYBR	None
33	B9	T4	RGB(51,161,201)			ACTB	RGB(176,23,31)	UNKNOWN	SYBR	None
34	B10	T4	RGB(51,161,201)			ACTB	RGB(176,23,31)	UNKNOWN	SYBR	None
35	B11	T5	RGB(238,18,137)			ACTB	RGB(176,23,31)	UNKNOWN	SYBR	None
36	B12	T5	RGB(238,18,137)			ACTB	RGB(176,23,31)	UNKNOWN	SYBR	None
37	B13	T6	RGB(176,23,31)			ACTB	RGB(176,23,31)	UNKNOWN	SYBR	None
38	B14	T6	RGB(176,23,31)			ACTB	RGB(176,23,31)	UNKNOWN	SYBR	None
39	B15	T7	RGB(0,0,255)			ACTB	RGB(176,23,31)	UNKNOWN	SYBR	None
40	B16	T7	RGB(0,0,255)			ACTB	RGB(176,23,31)	UNKNOWN	SYBR	None
41	B17	T8	RGB(0,139,69)			ACTB	RGB(176,23,31)	UNKNOWN	SYBR	None
42	B18	T8	RGB(0,139,69)			ACTB	RGB(176,23,31)	UNKNOWN	SYBR	None
43	B19	T9	RGB(255,127,0)			ACTB	RGB(176,23,31)	UNKNOWN	SYBR	None
44	B20	T9	RGB(255,127,0)			ACTB	RGB(176,23,31)	UNKNOWN	SYBR	None
45	B21	T10	RGB(139,137,112)			ACTB	RGB(176,23,31)	UNKNOWN	SYBR	None
46	B22	T10	RGB(139,137,112)			ACTB	RGB(176,23,31)	UNKNOWN	SYBR	None
47	B23
48	B24
49	C1
50	C2
51	C3	T11	RGB(238,121,66)			ACTB	RGB(176,23,31)	UNKNOWN	SYBR	None
52	C4	T11	RGB(238,121,66)			ACTB	RGB(176,23,31)	UNKNOWN	SYBR	None
53	C5	T12	RGB(142,56,142)			ACTB	RGB(176,23,31)	UNKNOWN	SYBR	None
54	C6	T12	RGB(142,56,142)			ACTB	RGB(176,23,31)	UNKNOWN	SYBR	None
55	C7	T13	RGB(198,113,113)			ACTB	RGB(176,23,31)	UNKNOWN	SYBR	None
56	C8	T13	RGB(198,113,113)			ACTB	RGB(176,23,31)	UNKNOWN	SYBR	None
57	C9	T14	RGB(0,245,255)			ACTB	RGB(176,23,31)	UNKNOWN	SYBR	None
58	C10	T14	RGB(0,245,255)			ACTB	RGB(176,23,31)	UNKNOWN	SYBR	None
59	C11	T15	RGB(238,220,130)			ACTB	RGB(176,23,31)	UNKNOWN	SYBR	None
60	C12	T15	RGB(238,220,130)			ACTB	RGB(176,23,31)	UNKNOWN	SYBR	None
61	C13
62	C14
63	C15
64	C16
65	C17
66	C18
67	C19
68	C20
69	C21
70	C22
71	C23
72	C24
73	D1
74	D2
75	D3	N1	RGB(176,23,31)			BIRC5	RGB(0,0,255)	UNKNOWN	SYBR	None
76	D4	N1	RGB(176,23,31)			BIRC5	RGB(0,0,255)	UNKNOWN	SYBR	None
77	D5	N2	RGB(0,0,255)			BIRC5	RGB(0,0,255)	UNKNOWN	SYBR	None
78	D6	N2	RGB(0,0,255)			BIRC5	RGB(0,0,255)	UNKNOWN	SYBR	None
79	D7	N3	RGB(0,139,69)			BIRC5	RGB(0,0,255)	UNKNOWN	SYBR	None
80	D8	N3	RGB(0,139,69)			BIRC5	RGB(0,0,255)	UNKNOWN	SYBR	None
81	D9	N4	RGB(255,127,0)			BIRC5	RGB(0,0,255)	UNKNOWN	SYBR	None
82	D10	N4	RGB(255,127,0)			BIRC5	RGB(0,0,255)	UNKNOWN	SYBR	None
83	D11	N5	RGB(139,137,112)			BIRC5	RGB(0,0,255)	UNKNOWN	SYBR	None
84	D12	N5	RGB(139,137,112)			BIRC5	RGB(0,0,255)	UNKNOWN	SYBR	None
85	D13	N6	RGB(238,121,66)			BIRC5	RGB(0,0,255)	UNKNOWN	SYBR	None
86	D14	N6	RGB(238,121,66)			BIRC5	RGB(0,0,255)	UNKNOWN	SYBR	None
87	D15	N7	RGB(142,56,142)			BIRC5	RGB(0,0,255)	UNKNOWN	SYBR	None
88	D16	N7	RGB(142,56,142)			BIRC5	RGB(0,0,255)	UNKNOWN	SYBR	None
89	D17	N8	RGB(198,113,113)			BIRC5	RGB(0,0,255)	UNKNOWN	SYBR	None
90	D18	N8	RGB(198,113,113)			BIRC5	RGB(0,0,255)	UNKNOWN	SYBR	None
91	D19	N9	RGB(0,245,255)			BIRC5	RGB(0,0,255)	UNKNOWN	SYBR	None
92	D20	N9	RGB(0,245,255)			BIRC5	RGB(0,0,255)	UNKNOWN	SYBR	None
93	D21	N10	RGB(238,220,130)			BIRC5	RGB(0,0,255)	UNKNOWN	SYBR	None
94	D22	N10	RGB(238,220,130)			BIRC5	RGB(0,0,255)	UNKNOWN	SYBR	None
95	D23
96	D24
97	E1
98	E2
99	E3	T1	RGB(238,238,0)			BIRC5	RGB(0,0,255)	UNKNOWN	SYBR	None
100	E4	T1	RGB(238,238,0)			BIRC5	RGB(0,0,255)	UNKNOWN	SYBR	None
101	E5	T2	RGB(142,142,56)			BIRC5	RGB(0,0,255)	UNKNOWN	SYBR	None
102	E6	T2	RGB(142,142,56)			BIRC5	RGB(0,0,255)	UNKNOWN	SYBR	None
103	E7	T3	RGB(238,44,44)			BIRC5	RGB(0,0,255)	UNKNOWN	SYBR	None
104	E8	T3	RGB(238,44,44)			BIRC5	RGB(0,0,255)	UNKNOWN	SYBR	None
105	E9	T4	RGB(51,161,201)			BIRC5	RGB(0,0,255)	UNKNOWN	SYBR	None
106	E10	T4	RGB(51,161,201)			BIRC5	RGB(0,0,255)	UNKNOWN	SYBR	None
107	E11	T5	RGB(238,18,137)			BIRC5	RGB(0,0,255)	UNKNOWN	SYBR	None
108	E12	T5	RGB(238,18,137)			BIRC5	RGB(0,0,255)	UNKNOWN	SYBR	None
109	E13	T6	RGB(176,23,31)			BIRC5	RGB(0,0,255)	UNKNOWN	SYBR	None
110	E14	T6	RGB(176,23,31)			BIRC5	RGB(0,0,255)	UNKNOWN	SYBR	None
111	E15	T7	RGB(0,0,255)			BIRC5	RGB(0,0,255)	UNKNOWN	SYBR	None
112	E16	T7	RGB(0,0,255)			BIRC5	RGB(0,0,255)	UNKNOWN	SYBR	None
113	E17	T8	RGB(0,139,69)			BIRC5	RGB(0,0,255)	UNKNOWN	SYBR	None
114	E18	T8	RGB(0,139,69)			BIRC5	RGB(0,0,255)	UNKNOWN	SYBR	None
115	E19	T9	RGB(255,127,0)			BIRC5	RGB(0,0,255)	UNKNOWN	SYBR	None
116	E20	T9	RGB(255,127,0)			BIRC5	RGB(0,0,255)	UNKNOWN	SYBR	None
117	E21	T10	RGB(139,137,112)			BIRC5	RGB(0,0,255)	UNKNOWN	SYBR	None
118	E22	T10	RGB(139,137,112)			BIRC5	RGB(0,0,255)	UNKNOWN	SYBR	None
119	E23
120	E24
121	F1
122	F2
123	F3	T11	RGB(238,121,66)			BIRC5	RGB(0,0,255)	UNKNOWN	SYBR	None
124	F4	T11	RGB(238,121,66)			BIRC5	RGB(0,0,255)	UNKNOWN	SYBR	None
125	F5	T12	RGB(142,56,142)			BIRC5	RGB(0,0,255)	UNKNOWN	SYBR	None
126	F6	T12	RGB(142,56,142)			BIRC5	RGB(0,0,255)	UNKNOWN	SYBR	None
127	F7	T13	RGB(198,113,113)			BIRC5	RGB(0,0,255)	UNKNOWN	SYBR	None
128	F8	T13	RGB(198,113,113)			BIRC5	RGB(0,0,255)	UNKNOWN	SYBR	None
129	F9	T14	RGB(0,245,255)			BIRC5	RGB(0,0,255)	UNKNOWN	SYBR	None
130	F10	T14	RGB(0,245,255)			BIRC5	RGB(0,0,255)	UNKNOWN	SYBR	None
131	F11	T15	RGB(238,220,130)			BIRC5	RGB(0,0,255)	UNKNOWN	SYBR	None
132	F12	T15	RGB(238,220,130)			BIRC5	RGB(0,0,255)	UNKNOWN	SYBR	None
133	F13
134	F14
135	F15
136	F16
137	F17
138	F18
139	F19
140	F20
141	F21
142	F22
143	F23
144	F24
145	G1
146	G2
147	G3	N1	RGB(176,23,31)			CFLAR	RGB(0,139,69)	UNKNOWN	SYBR	None
148	G4	N1	RGB(176,23,31)			CFLAR	RGB(0,139,69)	UNKNOWN	SYBR	None
149	G5	N2	RGB(0,0,255)			CFLAR	RGB(0,139,69)	UNKNOWN	SYBR	None
150	G6	N2	RGB(0,0,255)			CFLAR	RGB(0,139,69)	UNKNOWN	SYBR	None
151	G7	N3	RGB(0,139,69)			CFLAR	RGB(0,139,69)	UNKNOWN	SYBR	None
152	G8	N3	RGB(0,139,69)			CFLAR	RGB(0,139,69)	UNKNOWN	SYBR	None
153	G9	N4	RGB(255,127,0)			CFLAR	RGB(0,139,69)	UNKNOWN	SYBR	None
154	G10	N4	RGB(255,127,0)			CFLAR	RGB(0,139,69)	UNKNOWN	SYBR	None
155	G11	N5	RGB(139,137,112)			CFLAR	RGB(0,139,69)	UNKNOWN	SYBR	None
156	G12	N5	RGB(139,137,112)			CFLAR	RGB(0,139,69)	UNKNOWN	SYBR	None
157	G13	N6	RGB(238,121,66)			CFLAR	RGB(0,139,69)	UNKNOWN	SYBR	None
158	G14	N6	RGB(238,121,66)			CFLAR	RGB(0,139,69)	UNKNOWN	SYBR	None
159	G15	N7	RGB(142,56,142)			CFLAR	RGB(0,139,69)	UNKNOWN	SYBR	None
160	G16	N7	RGB(142,56,142)			CFLAR	RGB(0,139,69)	UNKNOWN	SYBR	None
161	G17	N8	RGB(198,113,113)			CFLAR	RGB(0,139,69)	UNKNOWN	SYBR	None
162	G18	N8	RGB(198,113,113)			CFLAR	RGB(0,139,69)	UNKNOWN	SYBR	None
163	G19	N9	RGB(0,245,255)			CFLAR	RGB(0,139,69)	UNKNOWN	SYBR	None
164	G20	N9	RGB(0,245,255)			CFLAR	RGB(0,139,69)	UNKNOWN	SYBR	None
165	G21	N10	RGB(238,220,130)			CFLAR	RGB(0,139,69)	UNKNOWN	SYBR	None
166	G22	N10	RGB(238,220,130)			CFLAR	RGB(0,139,69)	UNKNOWN	SYBR	None
167	G23
168	G24
169	H1
170	H2
171	H3	T1	RGB(238,238,0)			CFLAR	RGB(0,139,69)	UNKNOWN	SYBR	None
172	H4	T1	RGB(238,238,0)			CFLAR	RGB(0,139,69)	UNKNOWN	SYBR	None
173	H5	T2	RGB(142,142,56)			CFLAR	RGB(0,139,69)	UNKNOWN	SYBR	None
174	H6	T2	RGB(142,142,56)			CFLAR	RGB(0,139,69)	UNKNOWN	SYBR	None
175	H7	T3	RGB(238,44,44)			CFLAR	RGB(0,139,69)	UNKNOWN	SYBR	None
176	H8	T3	RGB(238,44,44)			CFLAR	RGB(0,139,69)	UNKNOWN	SYBR	None
177	H9	T4	RGB(51,161,201)			CFLAR	RGB(0,139,69)	UNKNOWN	SYBR	None
178	H10	T4	RGB(51,161,201)			CFLAR	RGB(0,139,69)	UNKNOWN	SYBR	None
179	H11	T5	RGB(238,18,137)			CFLAR	RGB(0,139,69)	UNKNOWN	SYBR	None
180	H12	T5	RGB(238,18,137)			CFLAR	RGB(0,139,69)	UNKNOWN	SYBR	None
181	H13	T6	RGB(176,23,31)			CFLAR	RGB(0,139,69)	UNKNOWN	SYBR	None
182	H14	T6	RGB(176,23,31)			CFLAR	RGB(0,139,69)	UNKNOWN	SYBR	None
183	H15	T7	RGB(0,0,255)			CFLAR	RGB(0,139,69)	UNKNOWN	SYBR	None
184	H16	T7	RGB(0,0,255)			CFLAR	RGB(0,139,69)	UNKNOWN	SYBR	None
185	H17	T8	RGB(0,139,69)			CFLAR	RGB(0,139,69)	UNKNOWN	SYBR	None
186	H18	T8	RGB(0,139,69)			CFLAR	RGB(0,139,69)	UNKNOWN	SYBR	None
187	H19	T9	RGB(255,127,0)			CFLAR	RGB(0,139,69)	UNKNOWN	SYBR	None
188	H20	T9	RGB(255,127,0)			CFLAR	RGB(0,139,69)	UNKNOWN	SYBR	None
189	H21	T10	RGB(139,137,112)			CFLAR	RGB(0,139,69)	UNKNOWN	SYBR	None
190	H22	T10	RGB(139,137,112)			CFLAR	RGB(0,139,69)	UNKNOWN	SYBR	None
191	H23
192	H24
193	I1
194	I2
195	I3	T11	RGB(238,121,66)			CFLAR	RGB(0,139,69)	UNKNOWN	SYBR	None
196	I4	T11	RGB(238,121,66)			CFLAR	RGB(0,139,69)	UNKNOWN	SYBR	None
197	I5	T12	RGB(142,56,142)			CFLAR	RGB(0,139,69)	UNKNOWN	SYBR	None
198	I6	T12	RGB(142,56,142)			CFLAR	RGB(0,139,69)	UNKNOWN	SYBR	None
199	I7	T13	RGB(198,113,113)			CFLAR	RGB(0,139,69)	UNKNOWN	SYBR	None
200	I8	T13	RGB(198,113,113)			CFLAR	RGB(0,139,69)	UNKNOWN	SYBR	None
201	I9	T14	RGB(0,245,255)			CFLAR	RGB(0,139,69)	UNKNOWN	SYBR	None
202	I10	T14	RGB(0,245,255)			CFLAR	RGB(0,139,69)	UNKNOWN	SYBR	None
203	I11	T15	RGB(238,220,130)			CFLAR	RGB(0,139,69)	UNKNOWN	SYBR	None
204	I12	T15	RGB(238,220,130)			CFLAR	RGB(0,139,69)	UNKNOWN	SYBR	None
205	I13
206	I14
207	I15
208	I16
209	I17
210	I18
211	I19
212	I20
213	I21
214	I22
215	I23
216	I24
217	J1
218	J2
219	J3	N1	RGB(176,23,31)			DIRAS3	RGB(238,238,0)	UNKNOWN	SYBR	None
220	J4	N1	RGB(176,23,31)			DIRAS3	RGB(238,238,0)	UNKNOWN	SYBR	None
221	J5	N2	RGB(0,0,255)			DIRAS3	RGB(238,238,0)	UNKNOWN	SYBR	None
222	J6	N2	RGB(0,0,255)			DIRAS3	RGB(238,238,0)	UNKNOWN	SYBR	None
223	J7	N3	RGB(0,139,69)			DIRAS3	RGB(238,238,0)	UNKNOWN	SYBR	None
224	J8	N3	RGB(0,139,69)			DIRAS3	RGB(238,238,0)	UNKNOWN	SYBR	None
225	J9	N4	RGB(255,127,0)			DIRAS3	RGB(238,238,0)	UNKNOWN	SYBR	None
226	J10	N4	RGB(255,127,0)			DIRAS3	RGB(238,238,0)	UNKNOWN	SYBR	None
227	J11	N5	RGB(139,137,112)			DIRAS3	RGB(238,238,0)	UNKNOWN	SYBR	None
228	J12	N5	RGB(139,137,112)			DIRAS3	RGB(238,238,0)	UNKNOWN	SYBR	None
229	J13	N6	RGB(238,121,66)			DIRAS3	RGB(238,238,0)	UNKNOWN	SYBR	None
230	J14	N6	RGB(238,121,66)			DIRAS3	RGB(238,238,0)	UNKNOWN	SYBR	None
231	J15	N7	RGB(142,56,142)			DIRAS3	RGB(238,238,0)	UNKNOWN	SYBR	None
232	J16	N7	RGB(142,56,142)			DIRAS3	RGB(238,238,0)	UNKNOWN	SYBR	None
233	J17	N8	RGB(198,113,113)			DIRAS3	RGB(238,238,0)	UNKNOWN	SYBR	None
234	J18	N8	RGB(198,113,113)			DIRAS3	RGB(238,238,0)	UNKNOWN	SYBR	None
235	J19	N9	RGB(0,245,255)			DIRAS3	RGB(238,238,0)	UNKNOWN	SYBR	None
236	J20	N9	RGB(0,245,255)			DIRAS3	RGB(238,238,0)	UNKNOWN	SYBR	None
237	J21	N10	RGB(238,220,130)			DIRAS3	RGB(238,238,0)	UNKNOWN	SYBR	None
238	J22	N10	RGB(238,220,130)			DIRAS3	RGB(238,238,0)	UNKNOWN	SYBR	None
239	J23
240	J24
241	K1
242	K2
243	K3	T1	RGB(238,238,0)			DIRAS3	RGB(238,238,0)	UNKNOWN	SYBR	None
244	K4	T1	RGB(238,238,0)			DIRAS3	RGB(238,238,0)	UNKNOWN	SYBR	None
245	K5	T2	RGB(142,142,56)			DIRAS3	RGB(238,238,0)	UNKNOWN	SYBR	None
246	K6	T2	RGB(142,142,56)			DIRAS3	RGB(238,238,0)	UNKNOWN	SYBR	None
247	K7	T3	RGB(238,44,44)			DIRAS3	RGB(238,238,0)	UNKNOWN	SYBR	None
248	K8	T3	RGB(238,44,44)			DIRAS3	RGB(238,238,0)	UNKNOWN	SYBR	None
249	K9	T4	RGB(51,161,201)			DIRAS3	RGB(238,238,0)	UNKNOWN	SYBR	None
250	K10	T4	RGB(51,161,201)			DIRAS3	RGB(238,238,0)	UNKNOWN	SYBR	None
251	K11	T5	RGB(238,18,137)			DIRAS3	RGB(238,238,0)	UNKNOWN	SYBR	None
252	K12	T5	RGB(238,18,137)			DIRAS3	RGB(238,238,0)	UNKNOWN	SYBR	None
253	K13	T6	RGB(176,23,31)			DIRAS3	RGB(238,238,0)	UNKNOWN	SYBR	None
254	K14	T6	RGB(176,23,31)			DIRAS3	RGB(238,238,0)	UNKNOWN	SYBR	None
255	K15	T7	RGB(0,0,255)			DIRAS3	RGB(238,238,0)	UNKNOWN	SYBR	None
256	K16	T7	RGB(0,0,255)			DIRAS3	RGB(238,238,0)	UNKNOWN	SYBR	None
257	K17	T8	RGB(0,139,69)			DIRAS3	RGB(238,238,0)	UNKNOWN	SYBR	None
258	K18	T8	RGB(0,139,69)			DIRAS3	RGB(238,238,0)	UNKNOWN	SYBR	None
259	K19	T9	RGB(255,127,0)			DIRAS3	RGB(238,238,0)	UNKNOWN	SYBR	None
260	K20	T9	RGB(255,127,0)			DIRAS3	RGB(238,238,0)	UNKNOWN	SYBR	None
261	K21	T10	RGB(139,137,112)			DIRAS3	RGB(238,238,0)	UNKNOWN	SYBR	None
262	K22	T10	RGB(139,137,112)			DIRAS3	RGB(238,238,0)	UNKNOWN	SYBR	None
263	K23
264	K24
265	L1
266	L2
267	L3	T11	RGB(238,121,66)			DIRAS3	RGB(238,238,0)	UNKNOWN	SYBR	None
268	L4	T11	RGB(238,121,66)			DIRAS3	RGB(238,238,0)	UNKNOWN	SYBR	None
269	L5	T12	RGB(142,56,142)			DIRAS3	RGB(238,238,0)	UNKNOWN	SYBR	None
270	L6	T12	RGB(142,56,142)			DIRAS3	RGB(238,238,0)	UNKNOWN	SYBR	None
271	L7	T13	RGB(198,113,113)			DIRAS3	RGB(238,238,0)	UNKNOWN	SYBR	None
272	L8	T13	RGB(198,113,113)			DIRAS3	RGB(238,238,0)	UNKNOWN	SYBR	None
273	L9	T14	RGB(0,245,255)			DIRAS3	RGB(238,238,0)	UNKNOWN	SYBR	None
274	L10	T14	RGB(0,245,255)			DIRAS3	RGB(238,238,0)	UNKNOWN	SYBR	None
275	L11	T15	RGB(238,220,130)			DIRAS3	RGB(238,238,0)	UNKNOWN	SYBR	None
276	L12	T15	RGB(238,220,130)			DIRAS3	RGB(238,238,0)	UNKNOWN	SYBR	None
277	L13
278	L14
279	L15
280	L16
281	L17
282	L18
283	L19
284	L20
285	L21
286	L22
287	L23
288	L24
289	M1
290	M2
291	M3	N1	RGB(176,23,31)			TP53	RGB(139,137,112)	UNKNOWN	SYBR	None
292	M4	N1	RGB(176,23,31)			TP53	RGB(139,137,112)	UNKNOWN	SYBR	None
293	M5	N2	RGB(0,0,255)			TP53	RGB(139,137,112)	UNKNOWN	SYBR	None
294	M6	N2	RGB(0,0,255)			TP53	RGB(139,137,112)	UNKNOWN	SYBR	None
295	M7	N3	RGB(0,139,69)			TP53	RGB(139,137,112)	UNKNOWN	SYBR	None
296	M8	N3	RGB(0,139,69)			TP53	RGB(139,137,112)	UNKNOWN	SYBR	None
297	M9	N4	RGB(255,127,0)			TP53	RGB(139,137,112)	UNKNOWN	SYBR	None
298	M10	N4	RGB(255,127,0)			TP53	RGB(139,137,112)	UNKNOWN	SYBR	None
299	M11	N5	RGB(139,137,112)			TP53	RGB(139,137,112)	UNKNOWN	SYBR	None
300	M12	N5	RGB(139,137,112)			TP53	RGB(139,137,112)	UNKNOWN	SYBR	None
301	M13	N6	RGB(238,121,66)			TP53	RGB(139,137,112)	UNKNOWN	SYBR	None
302	M14	N6	RGB(238,121,66)			TP53	RGB(139,137,112)	UNKNOWN	SYBR	None
303	M15	N7	RGB(142,56,142)			TP53	RGB(139,137,112)	UNKNOWN	SYBR	None
304	M16	N7	RGB(142,56,142)			TP53	RGB(139,137,112)	UNKNOWN	SYBR	None
305	M17	N8	RGB(198,113,113)			TP53	RGB(139,137,112)	UNKNOWN	SYBR	None
306	M18	N8	RGB(198,113,113)			TP53	RGB(139,137,112)	UNKNOWN	SYBR	None
307	M19	N9	RGB(0,245,255)			TP53	RGB(139,137,112)	UNKNOWN	SYBR	None
308	M20	N9	RGB(0,245,255)			TP53	RGB(139,137,112)	UNKNOWN	SYBR	None
309	M21	N10	RGB(238,220,130)			TP53	RGB(139,137,112)	UNKNOWN	SYBR	None
310	M22	N10	RGB(238,220,130)			TP53	RGB(139,137,112)	UNKNOWN	SYBR	None
311	M23
312	M24
313	N1
314	N2
315	N3	T1	RGB(238,238,0)			TP53	RGB(139,137,112)	UNKNOWN	SYBR	None
316	N4	T1	RGB(238,238,0)			TP53	RGB(139,137,112)	UNKNOWN	SYBR	None
317	N5	T2	RGB(142,142,56)			TP53	RGB(139,137,112)	UNKNOWN	SYBR	None
318	N6	T2	RGB(142,142,56)			TP53	RGB(139,137,112)	UNKNOWN	SYBR	None
319	N7	T3	RGB(238,44,44)			TP53	RGB(139,137,112)	UNKNOWN	SYBR	None
320	N8	T3	RGB(238,44,44)			TP53	RGB(139,137,112)	UNKNOWN	SYBR	None
321	N9	T4	RGB(51,161,201)			TP53	RGB(139,137,112)	UNKNOWN	SYBR	None
322	N10	T4	RGB(51,161,201)			TP53	RGB(139,137,112)	UNKNOWN	SYBR	None
323	N11	T5	RGB(238,18,137)			TP53	RGB(139,137,112)	UNKNOWN	SYBR	None
324	N12	T5	RGB(238,18,137)			TP53	RGB(139,137,112)	UNKNOWN	SYBR	None
325	N13	T6	RGB(176,23,31)			TP53	RGB(139,137,112)	UNKNOWN	SYBR	None
326	N14	T6	RGB(176,23,31)			TP53	RGB(139,137,112)	UNKNOWN	SYBR	None
327	N15	T7	RGB(0,0,255)			TP53	RGB(139,137,112)	UNKNOWN	SYBR	None
328	N16	T7	RGB(0,0,255)			TP53	RGB(139,137,112)	UNKNOWN	SYBR	None
329	N17	T8	RGB(0,139,69)			TP53	RGB(139,137,112)	UNKNOWN	SYBR	None
330	N18	T8	RGB(0,139,69)			TP53	RGB(139,137,112)	UNKNOWN	SYBR	None
331	N19	T9	RGB(255,127,0)			TP53	RGB(139,137,112)	UNKNOWN	SYBR	None
332	N20	T9	RGB(255,127,0)			TP53	RGB(139,137,112)	UNKNOWN	SYBR	None
333	N21	T10	RGB(139,137,112)			TP53	RGB(139,137,112)	UNKNOWN	SYBR	None
334	N22	T10	RGB(139,137,112)			TP53	RGB(139,137,112)	UNKNOWN	SYBR	None
335	N23
336	N24
337	O1
338	O2
339	O3	T11	RGB(238,121,66)			TP53	RGB(139,137,112)	UNKNOWN	SYBR	None
340	O4	T11	RGB(238,121,66)			TP53	RGB(139,137,112)	UNKNOWN	SYBR	None
341	O5	T12	RGB(142,56,142)			TP53	RGB(139,137,112)	UNKNOWN	SYBR	None
342	O6	T12	RGB(142,56,142)			TP53	RGB(139,137,112)	UNKNOWN	SYBR	None
343	O7	T13	RGB(198,113,113)			TP53	RGB(139,137,112)	UNKNOWN	SYBR	None
344	O8	T13	RGB(198,113,113)			TP53	RGB(139,137,112)	UNKNOWN	SYBR	None
345	O9	T14	RGB(0,245,255)			TP53	RGB(139,137,112)	UNKNOWN	SYBR	None
346	O10	T14	RGB(0,245,255)			TP53	RGB(139,137,112)	UNKNOWN	SYBR	None
347	O11	T15	RGB(238,220,130)			TP53	RGB(139,137,112)	UNKNOWN	SYBR	None
348	O12	T15	RGB(238,220,130)			TP53	RGB(139,137,112)	UNKNOWN	SYBR	None
349	O13
350	O14
351	O15
352	O16
353	O17
354	O18
355	O19
356	O20
357	O21
358	O22
359	O23
360	O24
361	P1
362	P2
363	P3
364	P4
365	P5
366	P6
367	P7
368	P8
369	P9
370	P10
371	P11
372	P12
373	P13
374	P14
375	P15
376	P16
377	P17
378	P18
379	P19
380	P20
381	P21
382	P22
383	P23
384	P24

## Sheet: Amplification Data
Block Type	384-Well Block
Calibration Background is expired	No
Calibration Background performed on	10-19-2021
Calibration Normalization FAM-ROX is expired	No
Calibration Normalization FAM-ROX performed on	10-19-2021
Calibration Normalization VIC-ROX is expired	No
Calibration Normalization VIC-ROX performed on	10-19-2021
Calibration Pure Dye FAM is expired	No
Calibration Pure Dye FAM performed on	10-19-2021
Calibration Pure Dye NED is expired	No
Calibration Pure Dye NED performed on	10-19-2021
Calibration Pure Dye ROX is expired	No
Calibration Pure Dye ROX performed on	10-19-2021
Calibration Pure Dye SYBR is expired	No
Calibration Pure Dye SYBR performed on	10-19-2021
Calibration Pure Dye TAMRA is expired	No
Calibration Pure Dye TAMRA performed on	10-19-2021
Calibration Pure Dye VIC is expired	No
Calibration Pure Dye VIC performed on	10-19-2021
Calibration ROI is expired	No
Calibration ROI performed on	10-19-2021
Calibration Uniformity is expired	No
Calibration Uniformity performed on	10-19-2021
Chemistry	SYBR_GREEN
Date Created	2022-02-28 13:12:32 PM GMT+08:00
Experiment Barcode
Experiment Comment
Experiment File Name	F:\Desktop\LGG Autophagy qPCR 临床验证\2022-02-28 -1.eds
Experiment Name	2022-02-28 131227
Experiment Run End Time	2022-02-28 22:50:15 PM GMT+08:00
Experiment Type	Comparative Cт (ΔΔCт)
Instrument Name	278861807
Instrument Serial Number	278861807
Instrument Type	QuantStudio(TM) 6 Flex System
Passive Reference	ROX
Quantification Cycle Method	Ct
Signal Smoothing On	true
Stage/ Cycle where Analysis is performed	Stage 2, Step 2
User Name
Well	Cycle	Target Name	Rn	Delta Rn
1	1
1	2
1	3
1	4
1	5
1	6
1	7
1	8
1	9
1	10
1	11
1	12
1	13
1	14
1	15
1	16
1	17
1	18
1	19
1	20
1	21
1	22
1	23
1	24
1	25
1	26
1	27
1	28
1	29
1	30
1	31
1	32
1	33
1	34
1	35
1	36
1	37
1	38
1	39
1	40
2	1
2	2
2	3
2	4
2	5
2	6
2	7
2	8
2	9
2	10
2	11
2	12
2	13
2	14
2	15
2	16
2	17
2	18
2	19
2	20
2	21
2	22
2	23
2	24
2	25
2	26
2	27
2	28
2	29
2	30
2	31
2	32
2	33
2	34
2	35
2	36
2	37
2	38
2	39
2	40
3	1	ACTB	0.212768	-0.000600076
3	2	ACTB	0.21293	-0.00219517
3	3	ACTB	0.215628	-0.00125402
3	4	ACTB	0.219896	0.00125679
3	5	ACTB	0.221782	0.00138571
3	6	ACTB	0.223543	0.00138909
3	7	ACTB	0.224681	0.000770305
3	8	ACTB	0.225822	0.000154564
3	9	ACTB	0.225693	-0.00173251
3	10	ACTB	0.225906	-0.00327608
3	11	ACTB	0.228466	-0.00247375
3	12	ACTB	0.232387	-0.000309888
3	13	ACTB	0.235584	0.00113063
3	14	ACTB	0.23917	0.00295917
3	15	ACTB	0.249983	0.0120154
3	16	ACTB	0.267612	0.0278863
3	17	ACTB	0.30272	0.0612375
3	18	ACTB	0.363518	0.120278
3	19	ACTB	0.46762	0.222624
3	20	ACTB	0.636725	0.389971
3	21	ACTB	0.88364	0.635129
3	22	ACTB	1.19302	0.942749
3	23	ACTB	1.51578	1.26376
3	24	ACTB	1.79993	1.54614
3	25	ACTB	2.01793	1.76239
3	26	ACTB	2.18919	1.9319
3	27	ACTB	2.3288	2.06975
3	28	ACTB	2.44859	2.18778
3	29	ACTB	2.54953	2.28696
3	30	ACTB	2.62122	2.35689
3	31	ACTB	2.67054	2.40446
3	32	ACTB	2.70516	2.43732
3	33	ACTB	2.72208	2.45248
3	34	ACTB	2.72491	2.45355
3	35	ACTB	2.73153	2.45842
3	36	ACTB	2.72873	2.45386
3	37	ACTB	2.72823	2.4516
3	38	ACTB	2.72977	2.45138
3	39	ACTB	2.73414	2.454
3	40	ACTB	2.73296	2.45106
4	1	ACTB	0.196569	-0.0135191
4	2	ACTB	0.199086	-0.00933732
4	3	ACTB	0.199505	-0.00725318
4	4	ACTB	0.200597	-0.00449564
4	5	ACTB	0.201584	-0.00184361
4	6	ACTB	0.202162	0.00039978
4	7	ACTB	0.203508	0.003411
4	8	ACTB	0.203615	0.00518308
4	9	ACTB	0.204147	0.00738066
4	10	ACTB	0.207808	0.0127067
4	11	ACTB	0.20463	0.0111942
4	12	ACTB	0.180301	-0.0114696
4	13	ACTB	0.174892	-0.0152134
4	14	ACTB	0.189328	0.000888242
4	15	ACTB	0.209063	0.0222884
4	16	ACTB	0.237995	0.0528852
4	17	ACTB	0.286731	0.103286
4	18	ACTB	0.367489	0.18571
4	19	ACTB	0.501946	0.321832
4	20	ACTB	0.703298	0.52485
4	21	ACTB	0.966646	0.789863
4	22	ACTB	1.25881	1.08369
4	23	ACTB	1.52493	1.35148
4	24	ACTB	1.73048	1.5587
4	25	ACTB	1.88226	1.71214
4	26	ACTB	2.00616	1.8377
4	27	ACTB	2.12112	1.95433
4	28	ACTB	2.2241	2.05898
4	29	ACTB	2.30961	2.14615
4	30	ACTB	2.38017	2.21838
4	31	ACTB	2.42654	2.26641
4	32	ACTB	2.45164	2.29318
4	33	ACTB	2.47335	2.31655
4	34	ACTB	2.48987	2.33473
4	35	ACTB	2.49313	2.33966
4	36	ACTB	2.49446	2.34266
4	37	ACTB	2.49514	2.345
4	38	ACTB	2.49974	2.35127
4	39	ACTB	2.49113	2.34432
4	40	ACTB	2.49472	2.34958
5	1	ACTB	0.145149	-0.00772432
5	2	ACTB	0.151776	-0.00465023
5	3	ACTB	0.156456	-0.00352317
5	4	ACTB	0.162506	-0.00102651
5	5	ACTB	0.166864	-0.000221528
5	6	ACTB	0.171166	0.000527102
5	7	ACTB	0.177593	0.00340144
5	8	ACTB	0.181108	0.00336374
5	9	ACTB	0.18379	0.00249236
5	10	ACTB	0.185555	0.000704541
5	11	ACTB	0.186633	-0.0017709
5	12	ACTB	0.189463	-0.00249353
5	13	ACTB	0.193334	-0.00217578
5	14	ACTB	0.199785	0.000722239
5	15	ACTB	0.212408	0.00979265
5	16	ACTB	0.236386	0.0302176
5	17	ACTB	0.279085	0.0693638
5	18	ACTB	0.354763	0.141488
5	19	ACTB	0.480888	0.26406
5	20	ACTB	0.674814	0.454433
5	21	ACTB	0.937056	0.713123
5	22	ACTB	1.23338	1.0059
5	23	ACTB	1.50099	1.26995
5	24	ACTB	1.69687	1.46228
5	25	ACTB	1.8162	1.57805
5	26	ACTB	1.87337	1.63167
5	27	ACTB	1.9023	1.65705
5	28	ACTB	1.92068	1.67187
5	29	ACTB	1.93688	1.68452
5	30	ACTB	1.95562	1.69971
5	31	ACTB	1.98439	1.72492
5	32	ACTB	2.03472	1.77171
5	33	ACTB	2.10401	1.83744
5	34	ACTB	2.18619	1.91606
5	35	ACTB	2.27286	1.99919
5	36	ACTB	2.34873	2.0715
5	37	ACTB	2.40447	2.12369
5	38	ACTB	2.44531	2.16097
5	39	ACTB	2.46844	2.18055
5	40	ACTB	2.48183	2.19039
6	1	ACTB	0.15044	-0.00889273
6	2	ACTB	0.154837	-0.00645842
6	3	ACTB	0.161787	-0.00147121
6	4	ACTB	0.163565	-0.0016557
6	5	ACTB	0.167588	0.000404621
6	6	ACTB	0.170846	0.00169993
6	7	ACTB	0.173287	0.00217781
6	8	ACTB	0.174607	0.00153483
6	9	ACTB	0.175991	0.00095632
6	10	ACTB	0.175691	-0.00130641
6	11	ACTB	0.177459	-0.00150051
6	12	ACTB	0.179699	-0.00122329
6	13	ACTB	0.181323	-0.00156226
6	14	ACTB	0.186794	0.00194586
6	15	ACTB	0.19539	0.00857862
6	16	ACTB	0.209504	0.0207299
6	17	ACTB	0.237559	0.0468221
6	18	ACTB	0.286675	0.0939755
6	19	ACTB	0.371738	0.177076
6	20	ACTB	0.508494	0.311869
6	21	ACTB	0.710673	0.512086
6	22	ACTB	0.969087	0.768537
6	23	ACTB	1.25099	1.04848
6	24	ACTB	1.49696	1.29248
6	25	ACTB	1.66844	1.462
6	26	ACTB	1.7713	1.5629
6	27	ACTB	1.82361	1.61325
6	28	ACTB	1.85305	1.64072
6	29	ACTB	1.88132	1.66703
6	30	ACTB	1.91003	1.69377
6	31	ACTB	1.94647	1.72825
6	32	ACTB	2.00553	1.78535
6	33	ACTB	2.08414	1.862
6	34	ACTB	2.1677	1.94359
6	35	ACTB	2.25333	2.02726
6	36	ACTB	2.31966	2.09163
6	37	ACTB	2.35965	2.12966
6	38	ACTB	2.38547	2.15352
6	39	ACTB	2.39098	2.15707
6	40	ACTB	2.39582	2.15994
7	1	ACTB	0.185085	-0.00986437
7	2	ACTB	0.193287	-0.00657994
7	3	ACTB	0.198638	-0.00614682
7	4	ACTB	0.205774	-0.00392845
7	5	ACTB	0.215701	0.00108058
7	6	ACTB	0.221535	0.00199645
7	7	ACTB	0.227093	0.0026372
7	8	ACTB	0.234519	0.00514473
7	9	ACTB	0.240354	0.00606238
7	10	ACTB	0.242615	0.00340623
7	11	ACTB	0.243973	-0.000153652
7	12	ACTB	0.245251	-0.00379378
7	13	ACTB	0.249948	-0.00401427
7	14	ACTB	0.25659	-0.00229059
7	15	ACTB	0.267932	0.0041339
7	16	ACTB	0.292161	0.0234449
7	17	ACTB	0.332791	0.0591575
7	18	ACTB	0.405542	0.126991
7	19	ACTB	0.529465	0.245996
7	20	ACTB	0.722626	0.43424
7	21	ACTB	0.990684	0.69738
7	22	ACTB	1.30875	1.01053
7	23	ACTB	1.62367	1.32053
7	24	ACTB	1.89198	1.58392
7	25	ACTB	2.10011	1.78713
7	26	ACTB	2.26099	1.9431
7	27	ACTB	2.37787	2.05506
7	28	ACTB	2.46562	2.13789
7	29	ACTB	2.53959	2.20694
7	30	ACTB	2.5941	2.25653
7	31	ACTB	2.62612	2.28363
7	32	ACTB	2.64385	2.29645
7	33	ACTB	2.65891	2.30659
7	34	ACTB	2.66669	2.30946
7	35	ACTB	2.67165	2.3095
7	36	ACTB	2.67355	2.30648
7	37	ACTB	2.66928	2.29729
7	38	ACTB	2.66631	2.28941
7	39	ACTB	2.66796	2.28614
7	40	ACTB	2.6643	2.27756
8	1	ACTB	0.224237	-0.00441601
8	2	ACTB	0.227142	-0.00277352
8	3	ACTB	0.229725	-0.00145318
8	4	ACTB	0.230695	-0.00174559
8	5	ACTB	0.231368	-0.00233529
8	6	ACTB	0.235686	0.000720082
8	7	ACTB	0.240856	0.00462716
8	8	ACTB	0.242062	0.00457035
8	9	ACTB	0.23939	0.00063577
8	10	ACTB	0.238758	-0.00125868
8	11	ACTB	0.239464	-0.00181556
8	12	ACTB	0.240675	-0.00186684
8	13	ACTB	0.243726	-7.82392e-05
8	14	ACTB	0.250727	0.00566
8	15	ACTB	0.265011	0.0186817
8	16	ACTB	0.289417	0.0418246
8	17	ACTB	0.332104	0.0832491
8	18	ACTB	0.407891	0.157773
8	19	ACTB	0.538097	0.286716
8	20	ACTB	0.736331	0.483688
8	21	ACTB	1.00961	0.755699
8	22	ACTB	1.32751	1.07234
8	23	ACTB	1.63473	1.3783
8	24	ACTB	1.88708	1.62939
8	25	ACTB	2.08418	1.82522
8	26	ACTB	2.23563	1.97541
8	27	ACTB	2.35155	2.09007
8	28	ACTB	2.44146	2.17871
8	29	ACTB	2.51635	2.25234
8	30	ACTB	2.56835	2.30308
8	31	ACTB	2.60211	2.33558
8	32	ACTB	2.63041	2.36262
8	33	ACTB	2.64682	2.37777
8	34	ACTB	2.64616	2.37584
8	35	ACTB	2.64781	2.37622
8	36	ACTB	2.64822	2.37538
8	37	ACTB	2.6491	2.375
8	38	ACTB	2.64474	2.36937
8	39	ACTB	2.64034	2.3637
8	40	ACTB	2.64239	2.36449
9	1	ACTB	0.181821	-0.00842738
9	2	ACTB	0.187151	-0.00466723
9	3	ACTB	0.194888	0.00150071
9	4	ACTB	0.196104	0.0011473
9	5	ACTB	0.197008	0.000481968
9	6	ACTB	0.19766	-0.000435428
9	7	ACTB	0.197679	-0.0019859
9	8	ACTB	0.200133	-0.00110161
9	9	ACTB	0.200825	-0.00197913
9	10	ACTB	0.203908	-0.000465016
9	11	ACTB	0.206114	0.000171212
9	12	ACTB	0.207764	0.000252075
9	13	ACTB	0.211495	0.00241382
9	14	ACTB	0.217203	0.00655203
9	15	ACTB	0.229277	0.0170566
9	16	ACTB	0.250575	0.0367855
9	17	ACTB	0.28963	0.0742712
9	18	ACTB	0.359478	0.14255
9	19	ACTB	0.476922	0.258424
9	20	ACTB	0.658478	0.43841
9	21	ACTB	0.90802	0.686383
9	22	ACTB	1.19972	0.976517
9	23	ACTB	1.47983	1.25505
9	24	ACTB	1.70863	1.48229
9	25	ACTB	1.88274	1.65482
9	26	ACTB	2.01529	1.78581
9	27	ACTB	2.1356	1.90454
9	28	ACTB	2.23486	2.00223
9	29	ACTB	2.32195	2.08775
9	30	ACTB	2.38868	2.15292
9	31	ACTB	2.43129	2.19396
9	32	ACTB	2.4554	2.2165
9	33	ACTB	2.47649	2.23602
9	34	ACTB	2.48109	2.23905
9	35	ACTB	2.47919	2.23558
9	36	ACTB	2.48129	2.23611
9	37	ACTB	2.47627	2.22952
9	38	ACTB	2.47675	2.22844
9	39	ACTB	2.48081	2.23093
9	40	ACTB	2.48237	2.23092
10	1	ACTB	0.21969	-0.00369316
10	2	ACTB	0.222152	-0.00407118
10	3	ACTB	0.227621	-0.0014417
10	4	ACTB	0.234709	0.00280588
10	5	ACTB	0.23424	-0.000503748
10	6	ACTB	0.234846	-0.00273696
10	7	ACTB	0.240488	6.45792e-05
10	8	ACTB	0.245119	0.00185512
10	9	ACTB	0.247785	0.00168089
10	10	ACTB	0.249201	0.000257134
10	11	ACTB	0.251002	-0.000782335
10	12	ACTB	0.252814	-0.00180996
10	13	ACTB	0.256645	-0.000819576
10	14	ACTB	0.261735	0.00143067
10	15	ACTB	0.27179	0.00864556
10	16	ACTB	0.291698	0.0257129
10	17	ACTB	0.324546	0.0557211
10	18	ACTB	0.384122	0.112456
10	19	ACTB	0.488532	0.214026
10	20	ACTB	0.657416	0.38007
10	21	ACTB	0.907902	0.627716
10	22	ACTB	1.22895	0.945926
10	23	ACTB	1.57542	1.28955
10	24	ACTB	1.89053	1.60182
10	25	ACTB	2.14253	1.85098
10	26	ACTB	2.33888	2.0445
10	27	ACTB	2.48973	2.1925
10	28	ACTB	2.61878	2.31871
10	29	ACTB	2.71589	2.41298
10	30	ACTB	2.78165	2.47591
10	31	ACTB	2.82884	2.52025
10	32	ACTB	2.85843	2.547
10	33	ACTB	2.87016	2.55589
10	34	ACTB	2.86778	2.55067
10	35	ACTB	2.87226	2.55231
10	36	ACTB	2.87175	2.54896
10	37	ACTB	2.87511	2.54949
10	38	ACTB	2.87118	2.54271
10	39	ACTB	2.86968	2.53837
10	40	ACTB	2.86722	2.53307
11	1	ACTB	0.156295	-0.000715741
11	2	ACTB	0.158819	0.00011335
11	3	ACTB	0.162898	0.00249687
11	4	ACTB	0.161984	-0.000113317
11	5	ACTB	0.162057	-0.00173535
11	6	ACTB	0.164408	-0.00107969
11	7	ACTB	0.167065	-0.000118935
11	8	ACTB	0.169489	0.000609915
11	9	ACTB	0.169703	-0.000871568
11	10	ACTB	0.171219	-0.00105114
11	11	ACTB	0.17456	0.000594925
11	12	ACTB	0.176267	0.000605658
11	13	ACTB	0.178019	0.00066263
11	14	ACTB	0.184029	0.00497761
11	15	ACTB	0.193546	0.0127991
11	16	ACTB	0.211362	0.0289194
11	17	ACTB	0.246351	0.0622131
11	18	ACTB	0.304167	0.118333
11	19	ACTB	0.40155	0.214021
11	20	ACTB	0.556965	0.36774
11	21	ACTB	0.779304	0.588384
11	22	ACTB	1.04684	0.854227
11	23	ACTB	1.31259	1.11828
11	24	ACTB	1.52517	1.32917
11	25	ACTB	1.66353	1.46582
11	26	ACTB	1.73991	1.54051
11	27	ACTB	1.77917	1.57807
11	28	ACTB	1.80289	1.6001
11	29	ACTB	1.82617	1.62168
11	30	ACTB	1.85785	1.65167
11	31	ACTB	1.90409	1.69622
11	32	ACTB	1.96915	1.75958
11	33	ACTB	2.04669	1.83543
11	34	ACTB	2.12594	1.91298
11	35	ACTB	2.19593	1.98128
11	36	ACTB	2.24743	2.03107
11	37	ACTB	2.28153	2.06348
11	38	ACTB	2.29734	2.0776
11	39	ACTB	2.30756	2.08612
11	40	ACTB	2.31423	2.0911
12	1	ACTB	0.181802	0.00290068
12	2	ACTB	0.184494	0.00255138
12	3	ACTB	0.186564	0.00157946
12	4	ACTB	0.187215	-0.000810652
12	5	ACTB	0.189352	-0.00171595
12	6	ACTB	0.194302	0.000193284
12	7	ACTB	0.196333	-0.000817365
12	8	ACTB	0.200623	0.000430749
12	9	ACTB	0.204686	0.00145251
12	10	ACTB	0.206093	-0.000181912
12	11	ACTB	0.210098	0.000780875
12	12	ACTB	0.212159	-0.000199718
12	13	ACTB	0.214688	-0.000711283
12	14	ACTB	0.222678	0.00423655
12	15	ACTB	0.234573	0.0130898
12	16	ACTB	0.256115	0.0315903
12	17	ACTB	0.296568	0.0690025
12	18	ACTB	0.367161	0.136554
12	19	ACTB	0.485144	0.251495
12	20	ACTB	0.669004	0.432314
12	21	ACTB	0.924433	0.684701
12	22	ACTB	1.22249	0.979712
12	23	ACTB	1.50834	1.26253
12	24	ACTB	1.7267	1.47784
12	25	ACTB	1.86042	1.60852
12	26	ACTB	1.93124	1.6763
12	27	ACTB	1.96685	1.70887
12	28	ACTB	1.98643	1.72541
12	29	ACTB	2.00443	1.74037
12	30	ACTB	2.03158	1.76448
12	31	ACTB	2.07472	1.80457
12	32	ACTB	2.13611	1.86292
12	33	ACTB	2.21295	1.93672
12	34	ACTB	2.29995	2.02068
12	35	ACTB	2.38754	2.10523
12	36	ACTB	2.45714	2.17178
12	37	ACTB	2.50803	2.21963
12	38	ACTB	2.54139	2.24995
12	39	ACTB	2.54973	2.25525
12	40	ACTB	2.55167	2.25415
13	1	ACTB	0.191979	0.00116037
13	2	ACTB	0.194415	-0.000283305
13	3	ACTB	0.199455	0.000877477
13	4	ACTB	0.203383	0.000925379
13	5	ACTB	0.207195	0.000857828
13	6	ACTB	0.207985	-0.00223159
13	7	ACTB	0.210178	-0.00391821
13	8	ACTB	0.218021	4.5225e-05
13	9	ACTB	0.223988	0.00213354
13	10	ACTB	0.227909	0.00217499
13	11	ACTB	0.23001	0.000395687
13	12	ACTB	0.232581	-0.000912073
13	13	ACTB	0.237025	-0.000348262
13	14	ACTB	0.244203	0.00295057
13	15	ACTB	0.257359	0.0122272
13	16	ACTB	0.279632	0.0306209
13	17	ACTB	0.321425	0.0685338
13	18	ACTB	0.394963	0.138193
13	19	ACTB	0.521336	0.260686
13	20	ACTB	0.718122	0.453592
13	21	ACTB	0.990995	0.722586
13	22	ACTB	1.31299	1.0407
13	23	ACTB	1.6311	1.35493
13	24	ACTB	1.89762	1.61757
13	25	ACTB	2.10372	1.81979
13	26	ACTB	2.26321	1.9754
13	27	ACTB	2.38373	2.09204
13	28	ACTB	2.47991	2.18435
13	29	ACTB	2.55704	2.25759
13	30	ACTB	2.60566	2.30234
13	31	ACTB	2.63804	2.33084
13	32	ACTB	2.65872	2.34764
13	33	ACTB	2.67182	2.35685
13	34	ACTB	2.68937	2.37053
13	35	ACTB	2.68435	2.36162
13	36	ACTB	2.68636	2.35976
13	37	ACTB	2.6867	2.35621
13	38	ACTB	2.68556	2.3512
13	39	ACTB	2.6887	2.35046
13	40	ACTB	2.69517	2.35305
14	1	ACTB	0.1963	-0.0149697
14	2	ACTB	0.202272	-0.0134169
14	3	ACTB	0.215283	-0.00482411
14	4	ACTB	0.224078	-0.000448154
14	5	ACTB	0.228896	-4.91577e-05
14	6	ACTB	0.234115	0.000750769
14	7	ACTB	0.240534	0.00275101
14	8	ACTB	0.245805	0.00360406
14	9	ACTB	0.250085	0.00346477
14	10	ACTB	0.252003	0.000964327
14	11	ACTB	0.25469	-0.000767721
14	12	ACTB	0.257597	-0.00227956
14	13	ACTB	0.261078	-0.00321738
14	14	ACTB	0.268765	5.11347e-05
14	15	ACTB	0.279478	0.00634461
14	16	ACTB	0.298786	0.0212344
14	17	ACTB	0.334579	0.052609
14	18	ACTB	0.398856	0.112467
14	19	ACTB	0.50907	0.218262
14	20	ACTB	0.686312	0.391085
14	21	ACTB	0.944779	0.645133
14	22	ACTB	1.27512	0.971056
14	23	ACTB	1.63051	1.32203
14	24	ACTB	1.95254	1.63964
14	25	ACTB	2.20759	1.89027
14	26	ACTB	2.39499	2.07325
14	27	ACTB	2.53248	2.20633
14	28	ACTB	2.63468	2.3041
14	29	ACTB	2.7025	2.36751
14	30	ACTB	2.75638	2.41696
14	31	ACTB	2.78838	2.44455
14	32	ACTB	2.81243	2.46418
14	33	ACTB	2.82191	2.46924
14	34	ACTB	2.81997	2.46288
14	35	ACTB	2.82703	2.46552
14	36	ACTB	2.82337	2.45745
14	37	ACTB	2.82285	2.45251
14	38	ACTB	2.82113	2.44637
14	39	ACTB	2.82154	2.44236
14	40	ACTB	2.82214	2.43853
15	1	ACTB	0.185666	-0.014451
15	2	ACTB	0.19294	-0.00989736
15	3	ACTB	0.198455	-0.00710242
15	4	ACTB	0.207221	-0.00105674
15	5	ACTB	0.214073	0.00307491
15	6	ACTB	0.218124	0.00440499
15	7	ACTB	0.220625	0.00418575
15	8	ACTB	0.221057	0.00189735
15	9	ACTB	0.222656	0.000775256
15	10	ACTB	0.222521	-0.00208018
15	11	ACTB	0.224817	-0.00250414
15	12	ACTB	0.228689	-0.00135281
15	13	ACTB	0.23252	-0.00024197
15	14	ACTB	0.239324	0.00384116
15	15	ACTB	0.251876	0.013673
15	16	ACTB	0.276326	0.0354017
15	17	ACTB	0.318417	0.0747726
15	18	ACTB	0.393096	0.146731
15	19	ACTB	0.519867	0.270782
15	20	ACTB	0.716225	0.464419
15	21	ACTB	0.987663	0.733137
15	22	ACTB	1.29848	1.04124
15	23	ACTB	1.59854	1.33857
15	24	ACTB	1.84057	1.57788
15	25	ACTB	2.02548	1.76008
15	26	ACTB	2.1745	1.90637
15	27	ACTB	2.30016	2.02931
15	28	ACTB	2.41505	2.14148
15	29	ACTB	2.50467	2.22838
15	30	ACTB	2.57168	2.29267
15	31	ACTB	2.6216	2.33987
15	32	ACTB	2.65328	2.36883
15	33	ACTB	2.66669	2.37951
15	34	ACTB	2.66842	2.37853
15	35	ACTB	2.66818	2.37557
15	36	ACTB	2.67253	2.3772
15	37	ACTB	2.67647	2.37842
15	38	ACTB	2.67308	2.3723
15	39	ACTB	2.67045	2.36695
15	40	ACTB	2.6777	2.37148
16	1	ACTB	0.193844	-0.0292629
16	2	ACTB	0.198939	-0.027722
16	3	ACTB	0.230299	8.35044e-05
16	4	ACTB	0.235838	0.00206923
16	5	ACTB	0.237667	0.000343473
16	6	ACTB	0.240561	-0.000316155
16	7	ACTB	0.241855	-0.0025763
16	8	ACTB	0.244677	-0.00330819
16	9	ACTB	0.251993	0.000453927
16	10	ACTB	0.257453	0.00235995
16	11	ACTB	0.260509	0.00186203
16	12	ACTB	0.262091	-0.000110002
16	13	ACTB	0.26439	-0.00136523
16	14	ACTB	0.269813	0.00050375
16	15	ACTB	0.28089	0.00802689
16	16	ACTB	0.301378	0.0249603
16	17	ACTB	0.338453	0.058481
16	18	ACTB	0.406761	0.123236
16	19	ACTB	0.520959	0.233879
16	20	ACTB	0.702672	0.412038
16	21	ACTB	0.961164	0.666976
16	22	ACTB	1.27848	0.980739
16	23	ACTB	1.60424	1.30294
16	24	ACTB	1.88157	1.57672
16	25	ACTB	2.10157	1.79317
16	26	ACTB	2.275	1.96304
16	27	ACTB	2.41177	2.09626
16	28	ACTB	2.52684	2.20777
16	29	ACTB	2.61894	2.29632
16	30	ACTB	2.68455	2.35838
16	31	ACTB	2.73172	2.40199
16	32	ACTB	2.75757	2.42429
16	33	ACTB	2.76312	2.42629
16	34	ACTB	2.77204	2.43165
16	35	ACTB	2.78112	2.43717
16	36	ACTB	2.78025	2.43276
16	37	ACTB	2.77278	2.42173
16	38	ACTB	2.77306	2.41845
16	39	ACTB	2.77431	2.41614
16	40	ACTB	2.7697	2.40798
17	1	ACTB	0.158484	0.00212609
17	2	ACTB	0.160881	0.00123611
17	3	ACTB	0.162604	-0.00032848
17	4	ACTB	0.165416	-0.000804618
17	5	ACTB	0.170274	0.000765918
17	6	ACTB	0.172547	-0.000247958
17	7	ACTB	0.175864	-0.000219051
17	8	ACTB	0.179789	0.000418628
17	9	ACTB	0.184097	0.0014386
17	10	ACTB	0.186859	0.000912986
17	11	ACTB	0.189075	-0.000158498
17	12	ACTB	0.19085	-0.00167021
17	13	ACTB	0.194551	-0.00125757
17	14	ACTB	0.200246	0.00115025
17	15	ACTB	0.210063	0.00767982
17	16	ACTB	0.23154	0.025869
17	17	ACTB	0.267161	0.0582026
17	18	ACTB	0.32978	0.117534
17	19	ACTB	0.436381	0.220848
17	20	ACTB	0.601401	0.38258
17	21	ACTB	0.83222	0.610111
17	22	ACTB	1.10662	0.881229
17	23	ACTB	1.37227	1.14358
17	24	ACTB	1.57596	1.34399
17	25	ACTB	1.70719	1.47193
17	26	ACTB	1.77908	1.54053
17	27	ACTB	1.8112	1.56936
17	28	ACTB	1.8296	1.58448
17	29	ACTB	1.84672	1.59831
17	30	ACTB	1.87508	1.62339
17	31	ACTB	1.91201	1.65703
17	32	ACTB	1.97184	1.71357
17	33	ACTB	2.04585	1.78429
17	34	ACTB	2.12486	1.86001
17	35	ACTB	2.20385	1.93571
17	36	ACTB	2.26666	1.99524
17	37	ACTB	2.30698	2.03228
17	38	ACTB	2.33362	2.05562
17	39	ACTB	2.35036	2.06908
17	40	ACTB	2.35023	2.06565
18	1	ACTB	0.19148	-0.0035894
18	2	ACTB	0.194277	-0.00384195
18	3	ACTB	0.201584	0.000414669
18	4	ACTB	0.203355	-0.000864272
18	5	ACTB	0.205924	-0.00134557
18	6	ACTB	0.210069	-0.000250562
18	7	ACTB	0.21376	0.000390303
18	8	ACTB	0.218091	0.00167154
18	9	ACTB	0.220561	0.0010913
18	10	ACTB	0.223775	0.0012552
18	11	ACTB	0.225422	-0.000147945
18	12	ACTB	0.226936	-0.00168396
18	13	ACTB	0.230439	-0.00123097
18	14	ACTB	0.235421	0.00070026
18	15	ACTB	0.246071	0.00830077
18	16	ACTB	0.265692	0.0248714
18	17	ACTB	0.301793	0.0579227
18	18	ACTB	0.366476	0.119555
18	19	ACTB	0.474774	0.224803
18	20	ACTB	0.645235	0.392214
18	21	ACTB	0.884137	0.628066
18	22	ACTB	1.17231	0.913193
18	23	ACTB	1.45105	1.18888
18	24	ACTB	1.67049	1.40527
18	25	ACTB	1.80834	1.54007
18	26	ACTB	1.88231	1.61099
18	27	ACTB	1.91829	1.64392
18	28	ACTB	1.93976	1.66234
18	29	ACTB	1.96306	1.68259
18	30	ACTB	1.99418	1.71066
18	31	ACTB	2.0408	1.75423
18	32	ACTB	2.10679	1.81717
18	33	ACTB	2.18957	1.8969
18	34	ACTB	2.27716	1.98143
18	35	ACTB	2.35605	2.05728
18	36	ACTB	2.41562	2.1138
18	37	ACTB	2.45321	2.14834
18	38	ACTB	2.46915	2.16123
18	39	ACTB	2.48261	2.17163
18	40	ACTB	2.48683	2.1728
19	1	ACTB	0.161151	-0.00278209
19	2	ACTB	0.16611	-0.00254167
19	3	ACTB	0.170423	-0.00294681
19	4	ACTB	0.175471	-0.00261716
19	5	ACTB	0.180596	-0.00221039
19	6	ACTB	0.187757	0.000231876
19	7	ACTB	0.196846	0.00460242
19	8	ACTB	0.202797	0.00583447
19	9	ACTB	0.205319	0.00363825
19	10	ACTB	0.207435	0.00103549
19	11	ACTB	0.209748	-0.00136984
19	12	ACTB	0.212512	-0.00332382
19	13	ACTB	0.21838	-0.00217482
19	14	ACTB	0.224573	-0.000699672
19	15	ACTB	0.237237	0.00724581
19	16	ACTB	0.258759	0.024049
19	17	ACTB	0.297653	0.0582246
19	18	ACTB	0.369643	0.125495
19	19	ACTB	0.487661	0.238796
19	20	ACTB	0.670768	0.417184
19	21	ACTB	0.926348	0.668045
19	22	ACTB	1.2228	0.95978
19	23	ACTB	1.51027	1.24253
19	24	ACTB	1.74617	1.47372
19	25	ACTB	1.9316	1.65443
19	26	ACTB	2.0745	1.7926
19	27	ACTB	2.18472	1.89811
19	28	ACTB	2.2733	1.98197
19	29	ACTB	2.33837	2.04232
19	30	ACTB	2.38991	2.08914
19	31	ACTB	2.42125	2.11576
19	32	ACTB	2.43928	2.12908
19	33	ACTB	2.45134	2.13642
19	34	ACTB	2.45763	2.13799
19	35	ACTB	2.46216	2.1378
19	36	ACTB	2.45699	2.12791
19	37	ACTB	2.45867	2.12487
19	38	ACTB	2.45968	2.12116
19	39	ACTB	2.45786	2.11462
19	40	ACTB	2.46001	2.11206
20	1	ACTB	0.210942	0.00567975
20	2	ACTB	0.211722	3.96978e-05
20	3	ACTB	0.209133	-0.0089698
20	4	ACTB	0.214401	-0.0101215
20	5	ACTB	0.235161	0.00421851
20	6	ACTB	0.242855	0.00549145
20	7	ACTB	0.249524	0.0057411
20	8	ACTB	0.256879	0.00667565
20	9	ACTB	0.264412	0.00778869
20	10	ACTB	0.266397	0.00335346
20	11	ACTB	0.268775	-0.000689724
20	12	ACTB	0.271882	-0.00400215
20	13	ACTB	0.277764	-0.00454115
20	14	ACTB	0.28378	-0.00494457
20	15	ACTB	0.296741	0.00159553
20	16	ACTB	0.321806	0.0202403
20	17	ACTB	0.366554	0.0585684
20	18	ACTB	0.444255	0.12985
20	19	ACTB	0.576821	0.255995
20	20	ACTB	0.781254	0.454007
20	21	ACTB	1.07161	0.737941
20	22	ACTB	1.41174	1.07166
20	23	ACTB	1.74824	1.40173
20	24	ACTB	2.02878	1.67585
20	25	ACTB	2.24931	1.88996
20	26	ACTB	2.41777	2.05201
20	27	ACTB	2.54658	2.17439
20	28	ACTB	2.64677	2.26816
20	29	ACTB	2.72286	2.33783
20	30	ACTB	2.78084	2.3894
20	31	ACTB	2.81677	2.4189
20	32	ACTB	2.83419	2.4299
20	33	ACTB	2.84559	2.43488
20	34	ACTB	2.85247	2.43534
20	35	ACTB	2.85166	2.42811
20	36	ACTB	2.85164	2.42167
20	37	ACTB	2.84568	2.40929
20	38	ACTB	2.84195	2.39914
20	39	ACTB	2.84647	2.39724
20	40	ACTB	2.84784	2.39219
21	1	ACTB	0.171425	-0.0100581
21	2	ACTB	0.174711	-0.00967916
21	3	ACTB	0.183439	-0.00385746
21	4	ACTB	0.187022	-0.00318087
21	5	ACTB	0.196106	0.0029964
21	6	ACTB	0.198116	0.00209953
21	7	ACTB	0.201509	0.00258611
21	8	ACTB	0.205576	0.00374684
21	9	ACTB	0.205538	0.000802634
21	10	ACTB	0.207581	-6.09185e-05
21	11	ACTB	0.208606	-0.00194268
21	12	ACTB	0.210205	-0.0032506
21	13	ACTB	0.214815	-0.0015471
21	14	ACTB	0.220877	0.00160813
21	15	ACTB	0.231178	0.00900302
21	16	ACTB	0.252552	0.0274702
21	17	ACTB	0.289982	0.061994
21	18	ACTB	0.35472	0.123825
21	19	ACTB	0.467526	0.233725
21	20	ACTB	0.643456	0.406749
21	21	ACTB	0.890652	0.651037
21	22	ACTB	1.18253	0.940005
21	23	ACTB	1.47587	1.23045
21	24	ACTB	1.72217	1.47384
21	25	ACTB	1.91063	1.65939
21	26	ACTB	2.06198	1.80783
21	27	ACTB	2.18989	1.93284
21	28	ACTB	2.2964	2.03644
21	29	ACTB	2.38501	2.12214
21	30	ACTB	2.44899	2.18322
21	31	ACTB	2.49821	2.22953
21	32	ACTB	2.52936	2.25778
21	33	ACTB	2.54274	2.26825
21	34	ACTB	2.54644	2.26904
21	35	ACTB	2.55167	2.27137
21	36	ACTB	2.55463	2.27141
21	37	ACTB	2.55327	2.26715
21	38	ACTB	2.55118	2.26216
21	39	ACTB	2.55153	2.25959
21	40	ACTB	2.55245	2.25761
22	1	ACTB	0.199201	-0.00884282
22	2	ACTB	0.200392	-0.0101453
22	3	ACTB	0.206727	-0.00630399
22	4	ACTB	0.213705	-0.00181998
22	5	ACTB	0.220187	0.00216888
22	6	ACTB	0.224115	0.00360265
22	7	ACTB	0.227663	0.00465729
22	8	ACTB	0.2284	0.00290086
22	9	ACTB	0.228946	0.000953201
22	10	ACTB	0.23022	-0.000266389
22	11	ACTB	0.229832	-0.00314804
22	12	ACTB	0.233158	-0.0023156
22	13	ACTB	0.237538	-0.000428897
22	14	ACTB	0.24448	0.00401939
22	15	ACTB	0.258654	0.0157
22	16	ACTB	0.283101	0.0376538
22	17	ACTB	0.326987	0.0790461
22	18	ACTB	0.405889	0.155454
22	19	ACTB	0.539522	0.286594
22	20	ACTB	0.744122	0.488701
22	21	ACTB	1.02685	0.768938
22	22	ACTB	1.35461	1.0942
22	23	ACTB	1.66538	1.40248
22	24	ACTB	1.91422	1.64882
22	25	ACTB	2.10368	1.83579
22	26	ACTB	2.25522	1.98484
22	27	ACTB	2.38888	2.116
22	28	ACTB	2.507	2.23163
22	29	ACTB	2.60664	2.32878
22	30	ACTB	2.68239	2.40204
22	31	ACTB	2.73259	2.44974
22	32	ACTB	2.76918	2.48383
22	33	ACTB	2.78658	2.49874
22	34	ACTB	2.79381	2.50348
22	35	ACTB	2.79563	2.5028
22	36	ACTB	2.79741	2.50209
22	37	ACTB	2.79955	2.50174
22	38	ACTB	2.80485	2.50455
22	39	ACTB	2.80335	2.50055
22	40	ACTB	2.79764	2.49235
23	1
23	2
23	3
23	4
23	5
23	6
23	7
23	8
23	9
23	10
23	11
23	12
23	13
23	14
23	15
23	16
23	17
23	18
23	19
23	20
23	21
23	22
23	23
23	24
23	25
23	26
23	27
23	28
23	29
23	30
23	31
23	32
23	33
23	34
23	35
23	36
23	37
23	38
23	39
23	40
24	1
24	2
24	3
24	4
24	5
24	6
24	7
24	8
24	9
24	10
24	11
24	12
24	13
24	14
24	15
24	16
24	17
24	18
24	19
24	20
24	21
24	22
24	23
24	24
24	25
24	26
24	27
24	28
24	29
24	30
24	31
24	32
24	33
24	34
24	35
24	36
24	37
24	38
24	39
24	40
25	1
25	2
25	3
25	4
25	5
25	6
25	7
25	8
25	9
25	10
25	11
25	12
25	13
25	14
25	15
25	16
25	17
25	18
25	19
25	20
25	21
25	22
25	23
25	24
25	25
25	26
25	27
25	28
25	29
25	30
25	31
25	32
25	33
25	34
25	35
25	36
25	37
25	38
25	39
25	40
26	1
26	2
26	3
26	4
26	5
26	6
26	7
26	8
26	9
26	10
26	11
26	12
26	13
26	14
26	15
26	16
26	17
26	18
26	19
26	20
26	21
26	22
26	23
26	24
26	25
26	26
26	27
26	28
26	29
26	30
26	31
26	32
26	33
26	34
26	35
26	36
26	37
26	38
26	39
26	40
27	1	ACTB	0.204396	-0.0115534
27	2	ACTB	0.208239	-0.010578
27	3	ACTB	0.217822	-0.00386319
27	4	ACTB	0.22479	0.000236806
27	5	ACTB	0.228421	0.00100016
27	6	ACTB	0.231408	0.00111967
27	7	ACTB	0.236182	0.0030258
27	8	ACTB	0.238359	0.00233497
27	9	ACTB	0.238619	-0.00027302
27	10	ACTB	0.24078	-0.000980408
27	11	ACTB	0.243131	-0.00149761
27	12	ACTB	0.245357	-0.00213946
27	13	ACTB	0.2514	0.00103629
27	14	ACTB	0.261056	0.00782377
27	15	ACTB	0.280493	0.0243925
27	16	ACTB	0.311944	0.0529756
27	17	ACTB	0.371463	0.109628
27	18	ACTB	0.474966	0.210262
27	19	ACTB	0.648109	0.380537
27	20	ACTB	0.913049	0.642609
27	21	ACTB	1.26125	0.987942
27	22	ACTB	1.64678	1.3706
27	23	ACTB	1.99767	1.71863
27	24	ACTB	2.27445	1.99254
27	25	ACTB	2.47178	2.187
27	26	ACTB	2.60548	2.31783
27	27	ACTB	2.70133	2.41081
27	28	ACTB	2.76984	2.47646
27	29	ACTB	2.8256	2.52935
27	30	ACTB	2.86579	2.56667
27	31	ACTB	2.88535	2.58336
27	32	ACTB	2.88612	2.58127
27	33	ACTB	2.89151	2.58379
27	34	ACTB	2.89369	2.5831
27	35	ACTB	2.8934	2.57994
27	36	ACTB	2.89593	2.5796
27	37	ACTB	2.88871	2.56951
27	38	ACTB	2.8838	2.56174
27	39	ACTB	2.88857	2.56364
27	40	ACTB	2.88398	2.55618
28	1	ACTB	0.19507	-0.00635884
28	2	ACTB	0.200134	-0.00484711
28	3	ACTB	0.204457	-0.00407581
28	4	ACTB	0.210767	-0.00131714
28	5	ACTB	0.216438	0.000802919
28	6	ACTB	0.22056	0.00137348
28	7	ACTB	0.224534	0.00179572
28	8	ACTB	0.229895	0.00360472
28	9	ACTB	0.232238	0.00239677
28	10	ACTB	0.23462	0.00122706
28	11	ACTB	0.235242	-0.00170285
28	12	ACTB	0.23841	-0.00208587
28	13	ACTB	0.242029	-0.002019
28	14	ACTB	0.249948	0.00234913
28	15	ACTB	0.265251	0.0140998
28	16	ACTB	0.290982	0.0362799
28	17	ACTB	0.337904	0.0796503
28	18	ACTB	0.422694	0.160888
28	19	ACTB	0.564103	0.298746
28	20	ACTB	0.786099	0.51719
28	21	ACTB	1.09611	0.823649
28	22	ACTB	1.46269	1.18668
28	23	ACTB	1.81585	1.53629
28	24	ACTB	2.09915	1.81603
28	25	ACTB	2.29897	2.0123
28	26	ACTB	2.43467	2.14445
28	27	ACTB	2.52167	2.2279
28	28	ACTB	2.5776	2.28028
28	29	ACTB	2.6185	2.31763
28	30	ACTB	2.63642	2.332
28	31	ACTB	2.64865	2.34068
28	32	ACTB	2.65555	2.34403
28	33	ACTB	2.65648	2.34141
28	34	ACTB	2.65339	2.33476
28	35	ACTB	2.6532	2.33102
28	36	ACTB	2.65295	2.32721
28	37	ACTB	2.6539	2.32461
28	38	ACTB	2.64971	2.31688
28	39	ACTB	2.6511	2.31471
28	40	ACTB	2.64852	2.30858
29	1	ACTB	0.27281	-0.0421682
29	2	ACTB	0.296902	-0.0203387
29	3	ACTB	0.314118	-0.00538526
29	4	ACTB	0.321337	-0.00042926
29	5	ACTB	0.324756	0.000726555
29	6	ACTB	0.328472	0.00218016
29	7	ACTB	0.332626	0.0040714
29	8	ACTB	0.334298	0.00348068
29	9	ACTB	0.333762	0.000681314
29	10	ACTB	0.334698	-0.000645434
29	11	ACTB	0.335542	-0.00206436
29	12	ACTB	0.338019	-0.00184967
29	13	ACTB	0.341366	-0.000766127
29	14	ACTB	0.348022	0.00362714
29	15	ACTB	0.362075	0.0154174
29	16	ACTB	0.390149	0.0412282
29	17	ACTB	0.440343	0.0891598
29	18	ACTB	0.529392	0.175946
29	19	ACTB	0.678826	0.323117
29	20	ACTB	0.912846	0.554874
29	21	ACTB	1.22769	0.867451
29	22	ACTB	1.58255	1.22005
29	23	ACTB	1.90815	1.54339
29	24	ACTB	2.16673	1.7997
29	25	ACTB	2.34221	1.97292
29	26	ACTB	2.46111	2.08956
29	27	ACTB	2.53941	2.1656
29	28	ACTB	2.59403	2.21795
29	29	ACTB	2.64165	2.26331
29	30	ACTB	2.66234	2.28174
29	31	ACTB	2.6681	2.28524
29	32	ACTB	2.67081	2.28568
29	33	ACTB	2.67673	2.28934
29	34	ACTB	2.67779	2.28814
29	35	ACTB	2.677	2.28508
29	36	ACTB	2.67518	2.281
29	37	ACTB	2.67459	2.27815
29	38	ACTB	2.67113	2.27242
29	39	ACTB	2.66956	2.2686
29	40	ACTB	2.66547	2.26224
30	1	ACTB	0.27375	-0.00128985
30	2	ACTB	0.274445	-0.00476171
30	3	ACTB	0.281638	-0.00173676
30	4	ACTB	0.286631	-0.000910378
30	5	ACTB	0.292099	0.000390037
30	6	ACTB	0.294625	-0.00125187
30	7	ACTB	0.300021	-2.28627e-05
30	8	ACTB	0.306878	0.00266655
30	9	ACTB	0.312296	0.00391681
30	10	ACTB	0.314992	0.00244504
30	11	ACTB	0.315681	-0.00103353
30	12	ACTB	0.317955	-0.00292709
30	13	ACTB	0.323513	-0.00153595
30	14	ACTB	0.330544	0.00132751
30	15	ACTB	0.345988	0.0126037
30	16	ACTB	0.373412	0.03586
30	17	ACTB	0.425694	0.083975
30	18	ACTB	0.517309	0.171422
30	19	ACTB	0.674394	0.32434
30	20	ACTB	0.916751	0.56253
30	21	ACTB	1.24374	0.885354
30	22	ACTB	1.61132	1.24876
30	23	ACTB	1.95685	1.59013
30	24	ACTB	2.22747	1.85658
30	25	ACTB	2.41226	2.0372
30	26	ACTB	2.53452	2.15529
30	27	ACTB	2.62402	2.24063
30	28	ACTB	2.68016	2.2926
30	29	ACTB	2.71471	2.32298
30	30	ACTB	2.73569	2.33979
30	31	ACTB	2.75723	2.35717
30	32	ACTB	2.76945	2.36522
30	33	ACTB	2.77452	2.36612
30	34	ACTB	2.76658	2.35401
30	35	ACTB	2.76043	2.34369
30	36	ACTB	2.76092	2.34001
30	37	ACTB	2.76155	2.33648
30	38	ACTB	2.75991	2.33068
30	39	ACTB	2.75959	2.32619
30	40	ACTB	2.7529	2.31532
31	1	ACTB	0.19142	-0.00983679
31	2	ACTB	0.196183	-0.0079859
31	3	ACTB	0.204418	-0.00266396
31	4	ACTB	0.210131	0.000137226
31	5	ACTB	0.213616	0.000709614
31	6	ACTB	0.215637	-0.000181291
31	7	ACTB	0.220962	0.00223096
31	8	ACTB	0.224465	0.00282153
31	9	ACTB	0.22596	0.00140419
31	10	ACTB	0.226833	-0.000634669
31	11	ACTB	0.227884	-0.00249594
31	12	ACTB	0.230577	-0.00271541
31	13	ACTB	0.235091	-0.00111441
31	14	ACTB	0.24162	0.00250217
31	15	ACTB	0.251306	0.009276
31	16	ACTB	0.273792	0.02885
31	17	ACTB	0.31256	0.0647061
31	18	ACTB	0.380411	0.129644
31	19	ACTB	0.497037	0.243358
31	20	ACTB	0.68235	0.425758
31	21	ACTB	0.945797	0.686293
31	22	ACTB	1.26224	0.999822
31	23	ACTB	1.58251	1.31718
31	24	ACTB	1.8554	1.58716
31	25	ACTB	2.06572	1.79457
31	26	ACTB	2.22128	1.94721
31	27	ACTB	2.339	2.06203
31	28	ACTB	2.42285	2.14296
31	29	ACTB	2.48645	2.20365
31	30	ACTB	2.53321	2.24749
31	31	ACTB	2.56132	2.2727
31	32	ACTB	2.57846	2.28692
31	33	ACTB	2.58778	2.29332
31	34	ACTB	2.59113	2.29377
31	35	ACTB	2.58878	2.28851
31	36	ACTB	2.5887	2.28551
31	37	ACTB	2.59115	2.28505
31	38	ACTB	2.59167	2.28265
31	39	ACTB	2.59236	2.28043
31	40	ACTB	2.59191	2.27707
32	1	ACTB	0.216274	-0.00725142
32	2	ACTB	0.220549	-0.0066134
32	3	ACTB	0.229337	-0.001462
32	4	ACTB	0.233544	-0.000891762
32	5	ACTB	0.237031	-0.0010421
32	6	ACTB	0.241852	0.000142225
32	7	ACTB	0.247548	0.00220205
32	8	ACTB	0.251995	0.00301145
32	9	ACTB	0.254138	0.00151768
32	10	ACTB	0.256451	0.000193818
32	11	ACTB	0.258757	-0.00113687
32	12	ACTB	0.261805	-0.00172492
32	13	ACTB	0.265422	-0.00174565
32	14	ACTB	0.27174	0.000936065
32	15	ACTB	0.282755	0.00831379
32	16	ACTB	0.30557	0.0274924
32	17	ACTB	0.347304	0.0655893
32	18	ACTB	0.419665	0.134314
32	19	ACTB	0.54414	0.255151
32	20	ACTB	0.736817	0.444192
32	21	ACTB	1.01252	0.716259
32	22	ACTB	1.35078	1.05088
32	23	ACTB	1.69004	1.3865
32	24	ACTB	1.97814	1.67097
32	25	ACTB	2.20514	1.89433
32	26	ACTB	2.36697	2.05252
32	27	ACTB	2.49232	2.17423
32	28	ACTB	2.58471	2.26299
32	29	ACTB	2.65231	2.32695
32	30	ACTB	2.70627	2.37728
32	31	ACTB	2.73706	2.40443
32	32	ACTB	2.75762	2.42136
32	33	ACTB	2.76786	2.42796
32	34	ACTB	2.77007	2.42653
32	35	ACTB	2.76986	2.42268
32	36	ACTB	2.77494	2.42412
32	37	ACTB	2.77502	2.42057
32	38	ACTB	2.77188	2.41379
32	39	ACTB	2.76876	2.40703
32	40	ACTB	2.76358	2.39822
33	1	ACTB	0.187292	-0.00105887
33	2	ACTB	0.189244	-0.00280979
33	3	ACTB	0.194101	-0.00165617
33	4	ACTB	0.198773	-0.000687331
33	5	ACTB	0.203748	0.000584177
33	6	ACTB	0.208084	0.00121739
33	7	ACTB	0.210367	-0.000202904
33	8	ACTB	0.214158	-0.000114876
33	9	ACTB	0.219594	0.00161794
33	10	ACTB	0.223356	0.00167612
33	11	ACTB	0.225884	0.000500815
33	12	ACTB	0.227872	-0.00121427
33	13	ACTB	0.231125	-0.0016641
33	14	ACTB	0.236436	-5.67964e-05
33	15	ACTB	0.246034	0.00583857
33	16	ACTB	0.263163	0.0192641
33	17	ACTB	0.295076	0.0474741
33	18	ACTB	0.350305	0.0989997
33	19	ACTB	0.447056	0.192048
33	20	ACTB	0.602964	0.344252
33	21	ACTB	0.837602	0.575187
33	22	ACTB	1.14143	0.875309
33	23	ACTB	1.47246	1.20264
33	24	ACTB	1.77705	1.50352
33	25	ACTB	2.01913	1.7419
33	26	ACTB	2.19652	1.91559
33	27	ACTB	2.32362	2.03899
33	28	ACTB	2.41112	2.12278
33	29	ACTB	2.47677	2.18473
33	30	ACTB	2.52619	2.23045
33	31	ACTB	2.5613	2.26185
33	32	ACTB	2.58423	2.28108
33	33	ACTB	2.5863	2.27945
33	34	ACTB	2.59091	2.28035
33	35	ACTB	2.59586	2.28159
33	36	ACTB	2.5971	2.27914
33	37	ACTB	2.59261	2.27094
33	38	ACTB	2.58968	2.26431
33	39	ACTB	2.5896	2.26053
33	40	ACTB	2.59255	2.25977
34	1	ACTB	0.216287	0.000562384
34	2	ACTB	0.219398	-0.000877941
34	3	ACTB	0.224356	-0.000472355
34	4	ACTB	0.229247	-0.000133794
34	5	ACTB	0.234912	0.000979374
34	6	ACTB	0.239348	0.000863524
34	7	ACTB	0.241764	-0.00127248
34	8	ACTB	0.244473	-0.00311625
34	9	ACTB	0.252458	0.000316597
34	10	ACTB	0.260148	0.00345527
34	11	ACTB	0.263252	0.00200649
34	12	ACTB	0.264887	-0.000910345
34	13	ACTB	0.269163	-0.00118672
34	14	ACTB	0.274372	-0.000529309
34	15	ACTB	0.28534	0.00588636
34	16	ACTB	0.30431	0.0203043
34	17	ACTB	0.339304	0.0507464
34	18	ACTB	0.400384	0.107274
34	19	ACTB	0.508732	0.211069
34	20	ACTB	0.687296	0.385082
34	21	ACTB	0.948022	0.641255
34	22	ACTB	1.28604	0.97472
34	23	ACTB	1.65664	1.34077
34	24	ACTB	1.99628	1.67586
34	25	ACTB	2.26594	1.94097
34	26	ACTB	2.46166	2.13214
34	27	ACTB	2.61208	2.278
34	28	ACTB	2.71809	2.37945
34	29	ACTB	2.79361	2.45043
34	30	ACTB	2.8483	2.50056
34	31	ACTB	2.88304	2.53075
34	32	ACTB	2.90344	2.5466
34	33	ACTB	2.91727	2.55587
34	34	ACTB	2.92355	2.55761
34	35	ACTB	2.92114	2.55065
34	36	ACTB	2.92554	2.5505
34	37	ACTB	2.91927	2.53967
34	38	ACTB	2.91406	2.5299
34	39	ACTB	2.92198	2.53327
34	40	ACTB	2.92357	2.53031
35	1	ACTB	0.221126	-0.00106221
35	2	ACTB	0.223949	-0.00230162
35	3	ACTB	0.229175	-0.00113839
35	4	ACTB	0.23374	-0.00063666
35	5	ACTB	0.238901	0.000462028
35	6	ACTB	0.245105	0.00260368
35	7	ACTB	0.249395	0.00283136
35	8	ACTB	0.250942	0.000315533
35	9	ACTB	0.252105	-0.00258436
35	10	ACTB	0.255836	-0.00291547
35	11	ACTB	0.262447	-0.000367909
35	12	ACTB	0.266089	-0.00078771
35	13	ACTB	0.270391	-0.000548701
35	14	ACTB	0.277769	0.00276659
35	15	ACTB	0.287006	0.00794123
35	16	ACTB	0.303263	0.0201352
35	17	ACTB	0.335172	0.0479819
35	18	ACTB	0.390917	0.0996644
35	19	ACTB	0.486239	0.190923
35	20	ACTB	0.642888	0.34351
35	21	ACTB	0.875621	0.57218
35	22	ACTB	1.17643	0.868929
35	23	ACTB	1.5082	1.19664
35	24	ACTB	1.81071	1.49508
35	25	ACTB	2.05213	1.73244
35	26	ACTB	2.22868	1.90493
35	27	ACTB	2.34951	2.02169
35	28	ACTB	2.43694	2.10506
35	29	ACTB	2.50379	2.16785
35	30	ACTB	2.55029	2.21029
35	31	ACTB	2.57847	2.2344
35	32	ACTB	2.59296	2.24483
35	33	ACTB	2.60365	2.25146
35	34	ACTB	2.61255	2.2563
35	35	ACTB	2.61847	2.25815
35	36	ACTB	2.61619	2.25181
35	37	ACTB	2.6124	2.24396
35	38	ACTB	2.6107	2.23819
35	39	ACTB	2.6071	2.23054
35	40	ACTB	2.60884	2.22821
36	1	ACTB	0.268425	-0.00656109
36	2	ACTB	0.27163	-0.00627018
36	3	ACTB	0.279633	-0.00118071
36	4	ACTB	0.283847	0.00012059
36	5	ACTB	0.289666	0.00302564
36	6	ACTB	0.292209	0.00265547
36	7	ACTB	0.292911	0.000444002
36	8	ACTB	0.292624	-0.00275646
36	9	ACTB	0.295259	-0.0030343
36	10	ACTB	0.299862	-0.00134435
36	11	ACTB	0.303277	-0.000843483
36	12	ACTB	0.306458	-0.00057579
36	13	ACTB	0.310916	0.000968992
36	14	ACTB	0.31538	0.00252039
36	15	ACTB	0.32276	0.00698658
36	16	ACTB	0.340965	0.0222785
36	17	ACTB	0.371893	0.0502924
36	18	ACTB	0.42753	0.103016
36	19	ACTB	0.524229	0.196802
36	20	ACTB	0.684836	0.354496
36	21	ACTB	0.929263	0.59601
36	22	ACTB	1.25573	0.919568
36	23	ACTB	1.62035	1.28127
36	24	ACTB	1.95986	1.61786
36	25	ACTB	2.23122	1.88631
36	26	ACTB	2.42685	2.07903
36	27	ACTB	2.55939	2.20866
36	28	ACTB	2.65237	2.29873
36	29	ACTB	2.7193	2.36274
36	30	ACTB	2.75868	2.39921
36	31	ACTB	2.78372	2.42134
36	32	ACTB	2.79831	2.43301
36	33	ACTB	2.8041	2.43589
36	34	ACTB	2.81191	2.44078
36	35	ACTB	2.82024	2.4462
36	36	ACTB	2.81977	2.44281
36	37	ACTB	2.82277	2.4429
36	38	ACTB	2.81464	2.43186
36	39	ACTB	2.81503	2.42933
36	40	ACTB	2.81697	2.42836
37	1	ACTB	0.251595	-0.00432457
37	2	ACTB	0.253927	-0.0053808
37	3	ACTB	0.261414	-0.00128154
37	4	ACTB	0.266828	0.000744986
37	5	ACTB	0.270064	0.000592818
37	6	ACTB	0.273093	0.000233106
37	7	ACTB	0.276824	0.000576639
37	8	ACTB	0.278377	-0.00125832
37	9	ACTB	0.282807	-0.000216605
37	10	ACTB	0.287701	0.00128967
37	11	ACTB	0.290761	0.000961992
37	12	ACTB	0.291841	-0.00134637
37	13	ACTB	0.295267	-0.00130852
37	14	ACTB	0.300975	0.00101216
37	15	ACTB	0.31027	0.00691853
37	16	ACTB	0.325261	0.0185214
37	17	ACTB	0.351652	0.0415245
37	18	ACTB	0.400571	0.087056
37	19	ACTB	0.485278	0.168375
37	20	ACTB	0.625221	0.30493
37	21	ACTB	0.837852	0.514173
37	22	ACTB	1.11891	0.791842
37	23	ACTB	1.44002	1.10957
37	24	ACTB	1.74005	1.4062
37	25	ACTB	1.99172	1.65449
37	26	ACTB	2.19228	1.85167
37	27	ACTB	2.34494	2.00093
37	28	ACTB	2.4699	2.1225
37	29	ACTB	2.57137	2.22059
37	30	ACTB	2.64705	2.29288
37	31	ACTB	2.70116	2.3436
37	32	ACTB	2.73463	2.37368
37	33	ACTB	2.75313	2.3888
37	34	ACTB	2.76157	2.39384
37	35	ACTB	2.76628	2.39517
37	36	ACTB	2.76807	2.39357
37	37	ACTB	2.76923	2.39134
37	38	ACTB	2.76846	2.38719
37	39	ACTB	2.76907	2.38441
37	40	ACTB	2.76668	2.37863
38	1	ACTB	0.228111	-0.00629142
38	2	ACTB	0.231607	-0.00575032
38	3	ACTB	0.239534	-0.000778214
38	4	ACTB	0.244398	0.00113111
38	5	ACTB	0.247509	0.00128702
38	6	ACTB	0.249322	0.000145422
38	7	ACTB	0.252316	0.000184289
38	8	ACTB	0.252827	-0.00225959
38	9	ACTB	0.256777	-0.00126448
38	10	ACTB	0.261628	0.000631072
38	11	ACTB	0.264869	0.000917359
38	12	ACTB	0.26598	-0.000926833
38	13	ACTB	0.269531	-0.000330125
38	14	ACTB	0.274079	0.00126296
38	15	ACTB	0.283853	0.00808153
38	16	ACTB	0.299762	0.0210356
38	17	ACTB	0.32643	0.0447482
38	18	ACTB	0.376016	0.0913802
38	19	ACTB	0.463216	0.175625
38	20	ACTB	0.605806	0.31526
38	21	ACTB	0.821744	0.528243
38	22	ACTB	1.11244	0.815987
38	23	ACTB	1.44028	1.14087
38	24	ACTB	1.75284	1.45047
38	25	ACTB	2.0177	1.71238
38	26	ACTB	2.22501	1.91673
38	27	ACTB	2.38639	2.07516
38	28	ACTB	2.51683	2.20264
38	29	ACTB	2.61321	2.29607
38	30	ACTB	2.69336	2.37327
38	31	ACTB	2.75084	2.42779
38	32	ACTB	2.78829	2.46229
38	33	ACTB	2.81213	2.48317
38	34	ACTB	2.81567	2.48375
38	35	ACTB	2.82414	2.48927
38	36	ACTB	2.82083	2.483
38	37	ACTB	2.81358	2.4728
38	38	ACTB	2.81064	2.46691
38	39	ACTB	2.8119	2.4652
38	40	ACTB	2.82099	2.47134
39	1	ACTB	0.229909	-0.00443634
39	2	ACTB	0.232562	-0.00538643
39	3	ACTB	0.239166	-0.00238571
39	4	ACTB	0.245661	0.000505453
39	5	ACTB	0.251174	0.00241457
39	6	ACTB	0.254938	0.00257507
39	7	ACTB	0.256928	0.000961804
39	8	ACTB	0.25797	-0.00159957
39	9	ACTB	0.261333	-0.00183987
39	10	ACTB	0.265067	-0.00170943
39	11	ACTB	0.268846	-0.00153471
39	12	ACTB	0.273734	-0.000249854
39	13	ACTB	0.28045	0.00286224
39	14	ACTB	0.289102	0.0079114
39	15	ACTB	0.304918	0.0201237
39	16	ACTB	0.336369	0.0479709
39	17	ACTB	0.393044	0.101043
39	18	ACTB	0.492567	0.196962
39	19	ACTB	0.660855	0.361646
39	20	ACTB	0.922201	0.619389
39	21	ACTB	1.27649	0.970078
39	22	ACTB	1.67313	1.36311
39	23	ACTB	2.03453	1.72091
39	24	ACTB	2.30759	1.99036
39	25	ACTB	2.48574	2.16491
39	26	ACTB	2.60038	2.27595
39	27	ACTB	2.67422	2.34618
39	28	ACTB	2.71617	2.38453
39	29	ACTB	2.7556	2.42036
39	30	ACTB	2.77376	2.43492
39	31	ACTB	2.77618	2.43373
39	32	ACTB	2.77829	2.43224
39	33	ACTB	2.78374	2.43408
39	34	ACTB	2.78093	2.42767
39	35	ACTB	2.78318	2.42631
39	36	ACTB	2.78262	2.42216
39	37	ACTB	2.7847	2.42062
39	38	ACTB	2.7819	2.41422
39	39	ACTB	2.77808	2.4068
39	40	ACTB	2.78019	2.40531
40	1	ACTB	0.208885	-0.00604894
40	2	ACTB	0.212147	-0.00667228
40	3	ACTB	0.220852	-0.00185214
40	4	ACTB	0.227243	0.000653918
40	5	ACTB	0.231913	0.00143838
40	6	ACTB	0.236662	0.00230234
40	7	ACTB	0.238719	0.000473364
40	8	ACTB	0.240131	-0.00199899
40	9	ACTB	0.244535	-0.00148061
40	10	ACTB	0.248875	-0.00102539
40	11	ACTB	0.254064	0.000277752
40	12	ACTB	0.258282	0.000610516
40	13	ACTB	0.262157	0.000600851
40	14	ACTB	0.270997	0.00555563
40	15	ACTB	0.290908	0.0215805
40	16	ACTB	0.323715	0.0505032
40	17	ACTB	0.383081	0.105984
40	18	ACTB	0.489305	0.208323
40	19	ACTB	0.670514	0.385646
40	20	ACTB	0.950646	0.661893
40	21	ACTB	1.32962	1.03698
40	22	ACTB	1.75751	1.46099
40	23	ACTB	2.14439	1.84399
40	24	ACTB	2.43697	2.13268
40	25	ACTB	2.63408	2.3259
40	26	ACTB	2.75485	2.44279
40	27	ACTB	2.83348	2.51753
40	28	ACTB	2.89066	2.57083
40	29	ACTB	2.92293	2.59921
40	30	ACTB	2.93789	2.61029
40	31	ACTB	2.9409	2.60941
40	32	ACTB	2.94774	2.61237
40	33	ACTB	2.95106	2.6118
40	34	ACTB	2.94806	2.60492
40	35	ACTB	2.95298	2.60594
40	36	ACTB	2.95161	2.60069
40	37	ACTB	2.94264	2.58784
40	38	ACTB	2.94274	2.58405
40	39	ACTB	2.94065	2.57807
40	40	ACTB	2.94135	2.57489
41	1	ACTB	0.160545	-0.000726989
41	2	ACTB	0.161869	-0.000538961
41	3	ACTB	0.163842	0.000297522
41	4	ACTB	0.164933	0.000253003
41	5	ACTB	0.165111	-0.000705016
41	6	ACTB	0.165549	-0.00140283
41	7	ACTB	0.167184	-0.00090471
41	8	ACTB	0.170831	0.00160693
41	9	ACTB	0.172139	0.00177805
41	10	ACTB	0.171843	0.000346827
41	11	ACTB	0.172791	0.000158378
41	12	ACTB	0.172901	-0.000868127
41	13	ACTB	0.174345	-0.000560025
41	14	ACTB	0.178907	0.00286649
41	15	ACTB	0.188482	0.0113052
41	16	ACTB	0.206796	0.0284827
41	17	ACTB	0.241693	0.0622444
41	18	ACTB	0.304432	0.123847
41	19	ACTB	0.40971	0.227989
41	20	ACTB	0.574466	0.391609
41	21	ACTB	0.797839	0.613845
41	22	ACTB	1.05423	0.869097
41	23	ACTB	1.29575	1.10948
41	24	ACTB	1.4865	1.2991
41	25	ACTB	1.61928	1.43075
41	26	ACTB	1.70978	1.52011
41	27	ACTB	1.76897	1.57816
41	28	ACTB	1.80758	1.61563
41	29	ACTB	1.83481	1.64173
41	30	ACTB	1.84958	1.65536
41	31	ACTB	1.85922	1.66387
41	32	ACTB	1.86392	1.66743
41	33	ACTB	1.86324	1.66561
41	34	ACTB	1.85827	1.65951
41	35	ACTB	1.85557	1.65567
41	36	ACTB	1.85237	1.65134
41	37	ACTB	1.84721	1.64504
41	38	ACTB	1.84267	1.63936
41	39	ACTB	1.83907	1.63462
41	40	ACTB	1.83466	1.62908
42	1	ACTB	0.212385	-0.00260685
42	2	ACTB	0.216234	-0.00268477
42	3	ACTB	0.221569	-0.00127638
42	4	ACTB	0.226125	-0.000646631
42	5	ACTB	0.229906	-0.000792328
42	6	ACTB	0.233372	-0.00125391
42	7	ACTB	0.239408	0.00085629
42	8	ACTB	0.245739	0.00326048
42	9	ACTB	0.249846	0.00344088
42	10	ACTB	0.251256	0.00092417
42	11	ACTB	0.25326	-0.000998669
42	12	ACTB	0.255906	-0.00227936
42	13	ACTB	0.260878	-0.00123454
42	14	ACTB	0.268889	0.00285038
42	15	ACTB	0.283774	0.0138088
42	16	ACTB	0.311182	0.0372896
42	17	ACTB	0.360603	0.0827836
42	18	ACTB	0.446927	0.165181
42	19	ACTB	0.596528	0.310856
42	20	ACTB	0.836048	0.546449
42	21	ACTB	1.17612	0.882599
42	22	ACTB	1.58007	1.28262
42	23	ACTB	1.98005	1.67867
42	24	ACTB	2.30526	1.99996
42	25	ACTB	2.53701	2.22778
42	26	ACTB	2.68648	2.37332
42	27	ACTB	2.7839	2.46681
42	28	ACTB	2.84626	2.52524
42	29	ACTB	2.89361	2.56867
42	30	ACTB	2.92057	2.5917
42	31	ACTB	2.93478	2.60199
42	32	ACTB	2.94037	2.60365
42	33	ACTB	2.94219	2.60154
42	34	ACTB	2.94165	2.59708
42	35	ACTB	2.93964	2.59114
42	36	ACTB	2.93933	2.5869
42	37	ACTB	2.93366	2.57731
42	38	ACTB	2.92754	2.56726
42	39	ACTB	2.92618	2.56197
42	40	ACTB	2.92814	2.56001
43	1	ACTB	0.257902	-0.00418812
43	2	ACTB	0.263011	-0.00217983
43	3	ACTB	0.266166	-0.00212579
43	4	ACTB	0.269343	-0.00204899
43	5	ACTB	0.272056	-0.00243564
43	6	ACTB	0.276407	-0.00118564
43	7	ACTB	0.283835	0.00314232
43	8	ACTB	0.290024	0.00623103
43	9	ACTB	0.292089	0.00519505
43	10	ACTB	0.29118	0.00118649
43	11	ACTB	0.291429	-0.00166517
43	12	ACTB	0.29266	-0.00353496
43	13	ACTB	0.296536	-0.0027587
43	14	ACTB	0.302976	0.000580924
43	15	ACTB	0.315477	0.00998097
43	16	ACTB	0.340165	0.031569
43	17	ACTB	0.384016	0.0723197
43	18	ACTB	0.464127	0.14933
43	19	ACTB	0.598131	0.280234
43	20	ACTB	0.810198	0.4892
43	21	ACTB	1.10759	0.783495
43	22	ACTB	1.45423	1.12704
43	23	ACTB	1.78553	1.45523
43	24	ACTB	2.0464	1.713
43	25	ACTB	2.23011	1.89361
43	26	ACTB	2.3514	2.0118
43	27	ACTB	2.43006	2.08736
43	28	ACTB	2.47935	2.13355
43	29	ACTB	2.51667	2.16777
43	30	ACTB	2.546	2.194
43	31	ACTB	2.564	2.2089
43	32	ACTB	2.56974	2.21154
43	33	ACTB	2.56832	2.20702
43	34	ACTB	2.57298	2.20858
43	35	ACTB	2.5702	2.2027
43	36	ACTB	2.56611	2.19551
43	37	ACTB	2.57136	2.19766
43	38	ACTB	2.56866	2.19185
43	39	ACTB	2.56576	2.18586
43	40	ACTB	2.57129	2.18829
44	1	ACTB	0.285229	0.00533758
44	2	ACTB	0.284608	0.00285391
44	3	ACTB	0.284521	0.000904734
44	4	ACTB	0.286717	0.00123806
44	5	ACTB	0.29142	0.00407881
44	6	ACTB	0.291366	0.00216227
44	7	ACTB	0.287306	-0.00375916
44	8	ACTB	0.287025	-0.00590244
44	9	ACTB	0.289428	-0.0053627
44	10	ACTB	0.294918	-0.00173446
44	11	ACTB	0.300905	0.0023902
44	12	ACTB	0.306362	0.00598468
44	13	ACTB	0.314756	0.0125168
44	14	ACTB	0.328463	0.0243616
44	15	ACTB	0.347004	0.0410397
44	16	ACTB	0.376302	0.0684758
44	17	ACTB	0.429145	0.119456
44	18	ACTB	0.518309	0.206758
44	19	ACTB	0.670144	0.356731
44	20	ACTB	0.909223	0.593947
44	21	ACTB	1.24066	0.923524
44	22	ACTB	1.63536	1.31636
44	23	ACTB	2.01802	1.69715
44	24	ACTB	2.32178	1.99906
44	25	ACTB	2.53499	2.21041
44	26	ACTB	2.67334	2.34689
44	27	ACTB	2.76384	2.43553
44	28	ACTB	2.82439	2.49422
44	29	ACTB	2.86511	2.53307
44	30	ACTB	2.89505	2.56116
44	31	ACTB	2.91371	2.57795
44	32	ACTB	2.92243	2.58481
44	33	ACTB	2.92469	2.5852
44	34	ACTB	2.92479	2.58344
44	35	ACTB	2.91651	2.5733
44	36	ACTB	2.91026	2.56518
44	37	ACTB	2.92213	2.57519
44	38	ACTB	2.9178	2.56901
44	39	ACTB	2.91605	2.56539
44	40	ACTB	2.92371	2.57119
45	1	ACTB	0.200411	-0.0341061
45	2	ACTB	0.201862	-0.036844
45	3	ACTB	0.217081	-0.0258133
45	4	ACTB	0.253945	0.00686167
45	5	ACTB	0.260222	0.00895036
45	6	ACTB	0.260185	0.00472459
45	7	ACTB	0.26351	0.00386068
45	8	ACTB	0.270916	0.00707834
45	9	ACTB	0.275366	0.00733958
45	10	ACTB	0.274229	0.00201464
45	11	ACTB	0.275248	-0.00115535
45	12	ACTB	0.276767	-0.00382508
45	13	ACTB	0.278625	-0.00615581
45	14	ACTB	0.285089	-0.00388035
45	15	ACTB	0.295737	0.00257879
45	16	ACTB	0.315174	0.0178281
45	17	ACTB	0.350802	0.049267
45	18	ACTB	0.411904	0.106181
45	19	ACTB	0.519535	0.209622
45	20	ACTB	0.693984	0.379884
45	21	ACTB	0.951865	0.633576
45	22	ACTB	1.28226	0.959777
45	23	ACTB	1.64032	1.31365
45	24	ACTB	1.96424	1.63339
45	25	ACTB	2.21709	1.88204
45	26	ACTB	2.40663	2.0674
45	27	ACTB	2.54098	2.19755
45	28	ACTB	2.64135	2.29374
45	29	ACTB	2.71106	2.35926
45	30	ACTB	2.76003	2.40404
45	31	ACTB	2.78975	2.42958
45	32	ACTB	2.81127	2.44691
45	33	ACTB	2.81993	2.45138
45	34	ACTB	2.82233	2.44959
45	35	ACTB	2.82314	2.44621
45	36	ACTB	2.82304	2.44192
45	37	ACTB	2.82276	2.43745
45	38	ACTB	2.8215	2.432
45	39	ACTB	2.82112	2.42744
45	40	ACTB	2.82168	2.4238
46	1	ACTB	0.20729	-0.00790742
46	2	ACTB	0.209992	-0.00704635
46	3	ACTB	0.216886	-0.00199263
46	4	ACTB	0.219357	-0.00136246
46	5	ACTB	0.222993	0.0004327
46	6	ACTB	0.22756	0.00315849
46	7	ACTB	0.229403	0.00316085
46	8	ACTB	0.22865	0.00056645
46	9	ACTB	0.228071	-0.00185365
46	10	ACTB	0.23029	-0.00147564
46	11	ACTB	0.232612	-0.000994151
46	12	ACTB	0.234097	-0.00135022
46	13	ACTB	0.238998	0.00171024
46	14	ACTB	0.244719	0.00558995
46	15	ACTB	0.255572	0.0146027
46	16	ACTB	0.276146	0.0333357
46	17	ACTB	0.313665	0.0690136
46	18	ACTB	0.378677	0.132184
46	19	ACTB	0.490625	0.242292
46	20	ACTB	0.668222	0.418048
46	21	ACTB	0.925408	0.673393
46	22	ACTB	1.24361	0.989758
46	23	ACTB	1.57341	1.31771
46	24	ACTB	1.85898	1.60144
46	25	ACTB	2.07668	1.8173
46	26	ACTB	2.24168	1.98046
46	27	ACTB	2.3638	2.10074
46	28	ACTB	2.45628	2.19138
46	29	ACTB	2.52485	2.2581
46	30	ACTB	2.57479	2.30621
46	31	ACTB	2.60746	2.33704
46	32	ACTB	2.62578	2.35351
46	33	ACTB	2.63727	2.36316
46	34	ACTB	2.63879	2.36284
46	35	ACTB	2.6413	2.36351
46	36	ACTB	2.64232	2.36269
46	37	ACTB	2.64469	2.36322
46	38	ACTB	2.64469	2.36138
46	39	ACTB	2.64399	2.35884
46	40	ACTB	2.6464	2.35941
47	1
47	2
47	3
47	4
47	5
47	6
47	7
47	8
47	9
47	10
47	11
47	12
47	13
47	14
47	15
47	16
47	17
47	18
47	19
47	20
47	21
47	22
47	23
47	24
47	25
47	26
47	27
47	28
47	29
47	30
47	31
47	32
47	33
47	34
47	35
47	36
47	37
47	38
47	39
47	40
48	1
48	2
48	3
48	4
48	5
48	6
48	7
48	8
48	9
48	10
48	11
48	12
48	13
48	14
48	15
48	16
48	17
48	18
48	19
48	20
48	21
48	22
48	23
48	24
48	25
48	26
48	27
48	28
48	29
48	30
48	31
48	32
48	33
48	34
48	35
48	36
48	37
48	38
48	39
48	40
49	1
49	2
49	3
49	4
49	5
49	6
49	7
49	8
49	9
49	10
49	11
49	12
49	13
49	14
49	15
49	16
49	17
49	18
49	19
49	20
49	21
49	22
49	23
49	24
49	25
49	26
49	27
49	28
49	29
49	30
49	31
49	32
49	33
49	34
49	35
49	36
49	37
49	38
49	39
49	40
[truncated: 13,400 more rows]

## Sheet: Results
Block Type	384-Well Block
Calibration Background is expired	No
Calibration Background performed on	10-19-2021
Calibration Normalization FAM-ROX is expired	No
Calibration Normalization FAM-ROX performed on	10-19-2021
Calibration Normalization VIC-ROX is expired	No
Calibration Normalization VIC-ROX performed on	10-19-2021
Calibration Pure Dye FAM is expired	No
Calibration Pure Dye FAM performed on	10-19-2021
Calibration Pure Dye NED is expired	No
Calibration Pure Dye NED performed on	10-19-2021
Calibration Pure Dye ROX is expired	No
Calibration Pure Dye ROX performed on	10-19-2021
Calibration Pure Dye SYBR is expired	No
Calibration Pure Dye SYBR performed on	10-19-2021
Calibration Pure Dye TAMRA is expired	No
Calibration Pure Dye TAMRA performed on	10-19-2021
Calibration Pure Dye VIC is expired	No
Calibration Pure Dye VIC performed on	10-19-2021
Calibration ROI is expired	No
Calibration ROI performed on	10-19-2021
Calibration Uniformity is expired	No
Calibration Uniformity performed on	10-19-2021
Chemistry	SYBR_GREEN
Date Created	2022-02-28 13:12:32 PM GMT+08:00
Experiment Barcode
Experiment Comment
Experiment File Name	F:\Desktop\LGG Autophagy qPCR 临床验证\2022-02-28 -1.eds
Experiment Name	2022-02-28 131227
Experiment Run End Time	2022-02-28 22:50:15 PM GMT+08:00
Experiment Type	Comparative Cт (ΔΔCт)
Instrument Name	278861807
Instrument Serial Number	278861807
Instrument Type	QuantStudio(TM) 6 Flex System
Passive Reference	ROX
Quantification Cycle Method	Ct
Signal Smoothing On	true
Stage/ Cycle where Analysis is performed	Stage 2, Step 2
User Name
Well	Well Position	Omit	Sample Name	Target Name	Task	Reporter	Quencher	Quantity	Quantity Mean	Quantity SD	RQ	RQ Min	RQ Max	CT	Ct Mean	Ct SD	Delta Ct	Delta Ct Mean	Delta Ct SE	Delta Delta Ct	Automatic Ct Threshold	Tm1	Ct Threshold	Tm2	Automatic Baseline	Tm3	Baseline Start	Baseline End	Comments	MTP	HIGHSD	PRFDROP
3	A3	FALSE	N1	ACTB	UNKNOWN	SYBR	None							18.87	18.5166	0.499727					TRUE	86.9582	0.206968		TRUE		1	40		N	N	N
4	A4	FALSE	N1	ACTB	UNKNOWN	SYBR	None							18.1633	18.5166	0.499727					TRUE	86.9582	0.206968		TRUE		1	40		N	N	Y
5	A5	FALSE	N2	ACTB	UNKNOWN	SYBR	None							18.5776	18.9082	0.467454					TRUE	86.8262	0.206968	79.8345	TRUE		1	40		Y	N	N
6	A6	FALSE	N2	ACTB	UNKNOWN	SYBR	None							19.2387	18.9082	0.467454					TRUE	86.6943	0.206968	79.7025	TRUE	88.8051	1	40		Y	N	N
7	A7	FALSE	N3	ACTB	UNKNOWN	SYBR	None							18.7124	18.569	0.202718					TRUE	86.9582	0.206968		TRUE		1	40		N	N	N
8	A8	FALSE	N3	ACTB	UNKNOWN	SYBR	None							18.4257	18.569	0.202718					TRUE	86.9582	0.206968		TRUE		1	40		N	N	N
9	A9	FALSE	N4	ACTB	UNKNOWN	SYBR	None							18.6017	18.7723	0.241182					TRUE	87.0901	0.206968		TRUE		1	40		N	N	N
10	A10	FALSE	N4	ACTB	UNKNOWN	SYBR	None							18.9428	18.7723	0.241182					TRUE	87.0901	0.206968		TRUE		1	40		N	N	N
11	A11	FALSE	N5	ACTB	UNKNOWN	SYBR	None							18.9317	18.7948	0.193625					TRUE	86.8262	0.206968	79.8345	TRUE		1	40		Y	N	N
12	A12	FALSE	N5	ACTB	UNKNOWN	SYBR	None							18.6579	18.7948	0.193625					TRUE	86.8262	0.206968	79.8345	TRUE		1	40		Y	N	N
13	A13	FALSE	N6	ACTB	UNKNOWN	SYBR	None							18.6088	18.7593	0.212794					TRUE	87.0901	0.206968		TRUE		1	40		N	N	N
14	A14	FALSE	N6	ACTB	UNKNOWN	SYBR	None							18.9098	18.7593	0.212794					TRUE	86.9582	0.206968		TRUE		1	40		N	N	N
15	A15	FALSE	N7	ACTB	UNKNOWN	SYBR	None							18.5342	18.6631	0.182254					TRUE	87.0901	0.206968		TRUE		1	40		N	N	N
16	A16	FALSE	N7	ACTB	UNKNOWN	SYBR	None							18.7919	18.6631	0.182254					TRUE	86.9582	0.206968		TRUE		1	40		N	N	N
17	A17	FALSE	N8	ACTB	UNKNOWN	SYBR	None							18.8835	18.8678	0.0221834					TRUE	86.8262	0.206968	79.8345	TRUE		1	40		Y	N	N
18	A18	FALSE	N8	ACTB	UNKNOWN	SYBR	None							18.8521	18.8678	0.0221834					TRUE	86.8262	0.206968	79.7025	TRUE		1	40		Y	N	N
19	A19	FALSE	N9	ACTB	UNKNOWN	SYBR	None							18.7575	18.7101	0.0668955					TRUE	86.9582	0.206968		TRUE		1	40		N	N	N
20	A20	FALSE	N9	ACTB	UNKNOWN	SYBR	None							18.6628	18.7101	0.0668955					TRUE	86.9582	0.206968		TRUE		1	40		N	N	N
21	A21	FALSE	N10	ACTB	UNKNOWN	SYBR	None							18.7894	18.6149	0.24674					TRUE	86.9582	0.206968		TRUE		1	40		N	N	N
22	A22	FALSE	N10	ACTB	UNKNOWN	SYBR	None							18.4405	18.6149	0.24674					TRUE	86.9582	0.206968		TRUE		1	40		N	N	N
27	B3	FALSE	T1	ACTB	UNKNOWN	SYBR	None							17.9727	18.1792	0.291993					TRUE	87.0901	0.206968		TRUE		1	40		N	N	N
28	B4	FALSE	T1	ACTB	UNKNOWN	SYBR	None							18.3857	18.1792	0.291993					TRUE	86.9582	0.206968		TRUE		1	40		N	N	N
29	B5	FALSE	T2	ACTB	UNKNOWN	SYBR	None							18.239	18.2498	0.0153442					TRUE	86.9582	0.206968		TRUE		1	40		N	N	N
30	B6	FALSE	T2	ACTB	UNKNOWN	SYBR	None							18.2607	18.2498	0.0153442					TRUE	86.9582	0.206968		TRUE		1	40		N	N	N
31	B7	FALSE	T3	ACTB	UNKNOWN	SYBR	None							18.7231	18.6886	0.0488256					TRUE	86.9582	0.206968		TRUE		1	40		N	N	N
32	B8	FALSE	T3	ACTB	UNKNOWN	SYBR	None							18.6541	18.6886	0.0488256					TRUE	87.0901	0.206968		TRUE		1	40		N	N	N
33	B9	FALSE	T4	ACTB	UNKNOWN	SYBR	None							19.1005	19.0301	0.0995731					TRUE	86.9582	0.206968		TRUE		1	40		N	N	N
34	B10	FALSE	T4	ACTB	UNKNOWN	SYBR	None							18.9597	19.0301	0.0995731					TRUE	86.9582	0.206968		TRUE		1	40		N	N	N
35	B11	FALSE	T5	ACTB	UNKNOWN	SYBR	None							19.1028	19.0831	0.0279208					TRUE	86.9582	0.206968		TRUE		1	40		N	N	N
36	B12	FALSE	T5	ACTB	UNKNOWN	SYBR	None							19.0634	19.0831	0.0279208					TRUE	86.9582	0.206968		TRUE		1	40		N	N	N
37	B13	FALSE	T6	ACTB	UNKNOWN	SYBR	None							19.3138	19.2848	0.0410827					TRUE	86.9582	0.206968		TRUE		1	40		N	N	N
38	B14	FALSE	T6	ACTB	UNKNOWN	SYBR	None							19.2557	19.2848	0.0410827					TRUE	86.9582	0.206968		TRUE		1	40		N	N	N
39	B15	FALSE	T7	ACTB	UNKNOWN	SYBR	None							18.0617	18.0239	0.0534692					TRUE	86.9582	0.206968		TRUE		1	40		N	N	N
40	B16	FALSE	T7	ACTB	UNKNOWN	SYBR	None							17.9861	18.0239	0.0534692					TRUE	86.9582	0.206968		TRUE		1	40		N	N	N
41	B17	FALSE	T8	ACTB	UNKNOWN	SYBR	None							18.818	18.5774	0.340327					TRUE	86.6943	0.206968		TRUE		1	40		N	N	N
42	B18	FALSE	T8	ACTB	UNKNOWN	SYBR	None							18.3367	18.5774	0.340327					TRUE	86.9582	0.206968		TRUE		1	40		N	N	N
43	B19	FALSE	T9	ACTB	UNKNOWN	SYBR	None							18.4953	18.2443	0.354894					TRUE	86.9582	0.206968		TRUE		1	40		N	N	N
44	B20	FALSE	T9	ACTB	UNKNOWN	SYBR	None							17.9934	18.2443	0.354894					TRUE	86.9582	0.206968		TRUE		1	40		N	N	Y
45	B21	FALSE	T10	ACTB	UNKNOWN	SYBR	None							18.9754	18.851	0.175965					TRUE	86.9582	0.206968		TRUE		1	40		N	N	N
46	B22	FALSE	T10	ACTB	UNKNOWN	SYBR	None							18.7265	18.851	0.175965					TRUE	86.9582	0.206968		TRUE		1	40		N	N	N
51	C3	FALSE	T11	ACTB	UNKNOWN	SYBR	None							19.1531	19.1578	0.00677452					TRUE	86.9582	0.206968		TRUE		1	40		N	N	N
52	C4	FALSE	T11	ACTB	UNKNOWN	SYBR	None							19.1626	19.1578	0.00677452					TRUE	86.9582	0.206968		TRUE		1	40		N	N	N
53	C5	FALSE	T12	ACTB	UNKNOWN	SYBR	None							19.0975	19.1308	0.047102					TRUE	86.9582	0.206968		TRUE		1	40		N	N	N
54	C6	FALSE	T12	ACTB	UNKNOWN	SYBR	None							19.1641	19.1308	0.047102					TRUE	86.9582	0.206968		TRUE		1	40		N	N	N
55	C7	FALSE	T13	ACTB	UNKNOWN	SYBR	None							19.4411	19.4104	0.0434429					TRUE	86.9582	0.206968		TRUE		1	40		N	N	N
56	C8	FALSE	T13	ACTB	UNKNOWN	SYBR	None							19.3797	19.4104	0.0434429					TRUE	86.9582	0.206968		TRUE		1	40		N	N	N
57	C9	FALSE	T14	ACTB	UNKNOWN	SYBR	None							18.1216	18.0386	0.117354					TRUE	86.9582	0.206968		TRUE		1	40		N	N	N
58	C10	FALSE	T14	ACTB	UNKNOWN	SYBR	None							17.9556	18.0386	0.117354					TRUE	86.9582	0.206968		TRUE		1	40		N	N	N
59	C11	FALSE	T15	ACTB	UNKNOWN	SYBR	None							18.5788	18.7169	0.195265					TRUE	86.9582	0.206968		TRUE		1	40		N	N	N
60	C12	FALSE	T15	ACTB	UNKNOWN	SYBR	None							18.855	18.7169	0.195265					TRUE	86.9582	0.206968		TRUE		1	40		N	N	N
75	D3	FALSE	N1	BIRC5	UNKNOWN	SYBR	None				1	0.100291	9.971	33.9685	33.2831	0.969245		14.7665	0.771091	0	TRUE	81.6814	0.266151		TRUE		1	40		N	Y	N
76	D4	FALSE	N1	BIRC5	UNKNOWN	SYBR	None				1	0.100291	9.971	32.5978	33.2831	0.969245		14.7665	0.771091	0	TRUE	81.6814	0.266151		TRUE		1	40		N	Y	N
77	D5	FALSE	N2	BIRC5	UNKNOWN	SYBR	None				1.17679	0.133851	10.3461	34.0895	33.4398	0.91872		14.5317	0.72889	-0.234859	TRUE	81.5494	0.266151		TRUE		1	40		N	Y	N
78	D6	FALSE	N2	BIRC5	UNKNOWN	SYBR	None				1.17679	0.133851	10.3461	32.7902	33.4398	0.91872		14.5317	0.72889	-0.234859	TRUE	81.5494	0.266151		TRUE		1	40		N	Y	N
79	D7	FALSE	N3	BIRC5	UNKNOWN	SYBR	None				1.69908	0.183001	15.7751	31.8375	32.5708	1.03703		14.0018	0.747173	-0.764753	TRUE	81.5494	0.266151		TRUE		1	40		N	Y	N
80	D8	FALSE	N3	BIRC5	UNKNOWN	SYBR	None				1.69908	0.183001	15.7751	33.3041	32.5708	1.03703		14.0018	0.747173	-0.764753	TRUE	83.6602	0.266151		TRUE		1	40		N	Y	N
81	D9	FALSE	N4	BIRC5	UNKNOWN	SYBR	None				1.85809	0.584727	5.90447	32.9931	32.645	0.49234		13.8727	0.387665	-0.893821	TRUE	81.5494	0.266151		TRUE		1	40		N	N	N
82	D10	FALSE	N4	BIRC5	UNKNOWN	SYBR	None				1.85809	0.584727	5.90447	32.2969	32.645	0.49234		13.8727	0.387665	-0.893821	TRUE	81.5494	0.266151		TRUE		1	40		N	N	N
83	D11	FALSE	N5	BIRC5	UNKNOWN	SYBR	None				0.659135	0.0195507	22.2222	35.3343	34.1627	1.65689		15.3679	1.17957	0.601354	TRUE	81.6814	0.266151		TRUE		1	40		N	Y	N
84	D12	FALSE	N5	BIRC5	UNKNOWN	SYBR	None				0.659135	0.0195507	22.2222	32.9911	34.1627	1.65689		15.3679	1.17957	0.601354	TRUE	81.6814	0.266151		TRUE		1	40		N	Y	N
85	D13	FALSE	N6	BIRC5	UNKNOWN	SYBR	None				0.525331	0.1059	2.60598	33.939	34.4545	0.729012		15.6952	0.537001	0.928701	TRUE	81.6814	0.266151		TRUE		1	40		N	Y	N
86	D14	FALSE	N6	BIRC5	UNKNOWN	SYBR	None				0.525331	0.1059	2.60598	34.97	34.4545	0.729012		15.6952	0.537001	0.928701	TRUE	81.6814	0.266151		TRUE		1	40		N	Y	N
87	D15	FALSE	N7	BIRC5	UNKNOWN	SYBR	None				1.30425	0.597544	2.84675	32.8186	33.0464	0.32215		14.3833	0.261722	-0.383217	TRUE	81.5494	0.266151		TRUE		1	40		N	N	N
88	D16	FALSE	N7	BIRC5	UNKNOWN	SYBR	None				1.30425	0.597544	2.84675	33.2742	33.0464	0.32215		14.3833	0.261722	-0.383217	TRUE	81.6814	0.266151		TRUE		1	40		N	N	N
89	D17	FALSE	N8	BIRC5	UNKNOWN	SYBR	None				0.935876	0.0207916	42.1259	32.4536	33.73	1.80508		14.8621	1.27648	0.0956106	TRUE	83.6602	0.266151	81.1537	TRUE		1	40		Y	Y	N
90	D18	FALSE	N8	BIRC5	UNKNOWN	SYBR	None				0.935876	0.0207916	42.1259	35.0064	33.73	1.80508		14.8621	1.27648	0.0956106	TRUE	81.6814	0.266151		TRUE		1	40		N	Y	N
91	D19	FALSE	N9	BIRC5	UNKNOWN	SYBR	None				0.795939	0.667697	0.948812	33.8411	33.8059	0.0496537		15.0958	0.0589088	0.32927	TRUE	81.6814	0.266151		TRUE		1	40		N	N	N
92	D20	FALSE	N9	BIRC5	UNKNOWN	SYBR	None				0.795939	0.667697	0.948812	33.7708	33.8059	0.0496537		15.0958	0.0589088	0.32927	TRUE	81.5494	0.266151		TRUE		1	40		N	N	N
93	D21	FALSE	N10	BIRC5	UNKNOWN	SYBR	None				1.10733	0.0349916	35.0421	32.0893	33.2344	1.61945		14.6194	1.15834	-0.147085	TRUE	81.4175	0.266151		TRUE		1	40		N	Y	N
94	D22	FALSE	N10	BIRC5	UNKNOWN	SYBR	None				1.10733	0.0349916	35.0421	34.3795	33.2344	1.61945		14.6194	1.15834	-0.147085	TRUE	81.5494	0.266151		TRUE		1	40		N	Y	N
99	E3	FALSE	T1	BIRC5	UNKNOWN	SYBR	None				26.4985	14.1271	49.704	28.1749	28.2179	0.0608371		10.0387	0.210904	-4.72784	TRUE	81.5494	0.266151		TRUE		1	40		N	N	N
100	E4	FALSE	T1	BIRC5	UNKNOWN	SYBR	None				26.4985	14.1271	49.704	28.2609	28.2179	0.0608371		10.0387	0.210904	-4.72784	TRUE	81.5494	0.266151		TRUE		1	40		N	N	N
101	E5	FALSE	T2	BIRC5	UNKNOWN	SYBR	None				40.6308	32.4789	50.8288	27.7462	27.6719	0.105074		9.42202	0.0750869	-5.3445	TRUE	81.5494	0.266151		TRUE		1	40		N	N	N
102	E6	FALSE	T2	BIRC5	UNKNOWN	SYBR	None				40.6308	32.4789	50.8288	27.5976	27.6719	0.105074		9.42202	0.0750869	-5.3445	TRUE	81.5494	0.266151		TRUE		1	40		N	N	N
103	E7	FALSE	T3	BIRC5	UNKNOWN	SYBR	None				18.8915	11.5784	30.8238	29.3759	29.2154	0.226959		10.5269	0.164156	-4.23967	TRUE	81.5494	0.266151		TRUE		1	40		N	N	N
104	E8	FALSE	T3	BIRC5	UNKNOWN	SYBR	None				18.8915	11.5784	30.8238	29.055	29.2154	0.226959		10.5269	0.164156	-4.23967	TRUE	81.5494	0.266151		TRUE		1	40		N	N	N
105	E9	FALSE	T4	BIRC5	UNKNOWN	SYBR	None				34.0843	27.3473	42.4809	28.7279	28.7056	0.0314625		9.67549	0.07384	-5.09104	TRUE	81.5494	0.266151		TRUE		1	40		N	N	N
106	E10	FALSE	T4	BIRC5	UNKNOWN	SYBR	None				34.0843	27.3473	42.4809	28.6834	28.7056	0.0314625		9.67549	0.07384	-5.09104	TRUE	81.5494	0.266151		TRUE		1	40		N	N	N
107	E11	FALSE	T5	BIRC5	UNKNOWN	SYBR	None				16.3612	11.7038	22.872	29.7068	29.8174	0.156382		10.7343	0.112327	-4.0322	TRUE	81.4175	0.266151		TRUE		1	40		N	N	N
108	E12	FALSE	T5	BIRC5	UNKNOWN	SYBR	None				16.3612	11.7038	22.872	29.928	29.8174	0.156382		10.7343	0.112327	-4.0322	TRUE	81.5494	0.266151		TRUE		1	40		N	N	N
109	E13	FALSE	T6	BIRC5	UNKNOWN	SYBR	None				66.7125	48.8389	91.1273	28.0919	27.9914	0.142063		8.70664	0.104569	-6.05989	TRUE	81.5494	0.266151		TRUE		1	40		N	N	N
110	E14	FALSE	T6	BIRC5	UNKNOWN	SYBR	None				66.7125	48.8389	91.1273	27.891	27.9914	0.142063		8.70664	0.104569	-6.05989	TRUE	81.5494	0.266151		TRUE		1	40		N	N	N
111	E15	FALSE	T7	BIRC5	UNKNOWN	SYBR	None				32.4444	26.1353	40.2766	27.7087	27.7705	0.0874955		9.74662	0.0725066	-5.0199	TRUE	81.5494	0.266151		TRUE		1	40		N	N	N
112	E16	FALSE	T7	BIRC5	UNKNOWN	SYBR	None				32.4444	26.1353	40.2766	27.8324	27.7705	0.0874955		9.74662	0.0725066	-5.0199	TRUE	81.5494	0.266151		TRUE		1	40		N	N	N
113	E17	FALSE	T8	BIRC5	UNKNOWN	SYBR	None				19.9041	8.46703	46.7901	29.1845	29.0289	0.220128		10.4515	0.2866	-4.31499	TRUE	81.5494	0.266151		TRUE		1	40		N	N	N
114	E18	FALSE	T8	BIRC5	UNKNOWN	SYBR	None				19.9041	8.46703	46.7901	28.8732	29.0289	0.220128		10.4515	0.2866	-4.31499	TRUE	81.4175	0.266151		TRUE		1	40		N	N	N
115	E19	FALSE	T9	BIRC5	UNKNOWN	SYBR	None				19.298	7.42546	50.1537	28.5415	28.7405	0.28136		10.4961	0.320245	-4.27038	TRUE	81.4175	0.266151		TRUE		1	40		N	N	N
116	E20	FALSE	T9	BIRC5	UNKNOWN	SYBR	None				19.298	7.42546	50.1537	28.9394	28.7405	0.28136		10.4961	0.320245	-4.27038	TRUE	81.4175	0.266151		TRUE		1	40		N	N	N
117	E21	FALSE	T10	BIRC5	UNKNOWN	SYBR	None				18.6039	11.9427	28.9803	29.4812	29.3999	0.11495		10.549	0.148622	-4.21753	TRUE	81.4175	0.266151		TRUE		1	40		N	N	N
118	E22	FALSE	T10	BIRC5	UNKNOWN	SYBR	None				18.6039	11.9427	28.9803	29.3187	29.3999	0.11495		10.549	0.148622	-4.21753	TRUE	81.4175	0.266151		TRUE		1	40		N	N	N
123	F3	FALSE	T11	BIRC5	UNKNOWN	SYBR	None				57.2268	39.0643	83.8337	27.9578	28.0858	0.180925		8.92791	0.128023	-5.83862	TRUE	81.5494	0.266151		TRUE		1	40		N	N	N
124	F4	FALSE	T11	BIRC5	UNKNOWN	SYBR	None				57.2268	39.0643	83.8337	28.2137	28.0858	0.180925		8.92791	0.128023	-5.83862	TRUE	81.5494	0.266151		TRUE		1	40		N	N	N
125	F5	FALSE	T12	BIRC5	UNKNOWN	SYBR	None				61.0824	55.0455	67.7813	27.9751	27.9647	0.0147103		8.83384	0.0348926	-5.93268	TRUE	81.5494	0.266151		TRUE		1	40		N	N	N
126	F6	FALSE	T12	BIRC5	UNKNOWN	SYBR	None				61.0824	55.0455	67.7813	27.9543	27.9647	0.0147103		8.83384	0.0348926	-5.93268	TRUE	81.5494	0.266151		TRUE		1	40		N	N	N
127	F7	FALSE	T13	BIRC5	UNKNOWN	SYBR	None				42.8664	29.3342	62.6413	28.8786	28.7551	0.174553		9.34475	0.127193	-5.42178	TRUE	81.5494	0.266151		TRUE		1	40		N	N	N
128	F8	FALSE	T13	BIRC5	UNKNOWN	SYBR	None				42.8664	29.3342	62.6413	28.6317	28.7551	0.174553		9.34475	0.127193	-5.42178	TRUE	81.5494	0.266151		TRUE		1	40		N	N	N
129	F9	FALSE	T14	BIRC5	UNKNOWN	SYBR	None				16.9756	10.6169	27.1427	28.8534	28.7197	0.189096		10.6811	0.157368	-4.08539	TRUE	81.4175	0.266151		TRUE		1	40		N	N	N
130	F10	FALSE	T14	BIRC5	UNKNOWN	SYBR	None				16.9756	10.6169	27.1427	28.586	28.7197	0.189096		10.6811	0.157368	-4.08539	TRUE	81.5494	0.266151		TRUE		1	40		N	N	N
131	F11	FALSE	T15	BIRC5	UNKNOWN	SYBR	None				11.9193	6.24221	22.7594	30.0754	29.9082	0.236531		11.1913	0.216881	-3.57522	TRUE	81.4175	0.266151		TRUE		1	40		N	N	N
132	F12	FALSE	T15	BIRC5	UNKNOWN	SYBR	None				11.9193	6.24221	22.7594	29.7409	29.9082	0.236531		11.1913	0.216881	-3.57522	TRUE	81.5494	0.266151		TRUE		1	40		N	N	N
147	G3	FALSE	N1	CFLAR	UNKNOWN	SYBR	None				1	0.174377	5.7347	31.6411	32.1081	0.660435		13.5915	0.58562	0	TRUE	80.4941	0.112574		TRUE		1	40		N	Y	N
148	G4	FALSE	N1	CFLAR	UNKNOWN	SYBR	None				1	0.174377	5.7347	32.5751	32.1081	0.660435		13.5915	0.58562	0	TRUE	80.3621	0.112574	89.3327	TRUE		1	40		Y	Y	N
149	G5	FALSE	N2	CFLAR	UNKNOWN	SYBR	None				1.56131	0.729993	3.33933	30.9784	31.1279	0.211426		12.9487	0.254913	-0.642756	TRUE	89.4647	0.112574		TRUE		1	40		N	N	N
150	G6	FALSE	N2	CFLAR	UNKNOWN	SYBR	None				1.56131	0.729993	3.33933	31.2774	31.1279	0.211426		12.9487	0.254913	-0.642756	TRUE	89.2008	0.112574		TRUE		1	40		N	N	N
151	G7	FALSE	N3	CFLAR	UNKNOWN	SYBR	None				0.447813	0.210316	0.953501	33.5285	33.3195	0.295532		14.7505	0.253411	1.15903	TRUE	80.7579	0.112574		TRUE		1	40		N	N	N
152	G8	FALSE	N3	CFLAR	UNKNOWN	SYBR	None				0.447813	0.210316	0.953501	33.1106	33.3195	0.295532		14.7505	0.253411	1.15903	TRUE	80.4941	0.112574	89.3327	TRUE		1	40		Y	N	N
153	G9	FALSE	N4	CFLAR	UNKNOWN	SYBR	None				1.05817	0.500248	2.23833	31.7429	31.7542	0.0160967		13.5099	0.251206	-0.0815687	TRUE	89.3327	0.112574	79.8345	TRUE		1	40		Y	N	N
154	G10	FALSE	N4	CFLAR	UNKNOWN	SYBR	None				1.05817	0.500248	2.23833	31.7656	31.7542	0.0160967		13.5099	0.251206	-0.0815687	TRUE	89.2008	0.112574		TRUE		1	40		N	N	N
155	G11	FALSE	N5	CFLAR	UNKNOWN	SYBR	None				1.01511	0.674247	1.52831	32.3734	32.3647	0.012373		13.5698	0.137193	-0.0216408	TRUE	80.4941	0.112574	89.3327	TRUE		1	40		Y	N	N
156	G12	FALSE	N5	CFLAR	UNKNOWN	SYBR	None				1.01511	0.674247	1.52831	32.3559	32.3647	0.012373		13.5698	0.137193	-0.0216408	TRUE	80.3621	0.112574	89.3327	TRUE		1	40		Y	N	N
157	G13	FALSE	N6	CFLAR	UNKNOWN	SYBR	None				0.964997	0.682304	1.36482	31.7628	31.6814	0.115101		13.6429	0.116233	0.051404	TRUE	89.3327	0.112574		TRUE		1	40		N	N	N
158	G14	FALSE	N6	CFLAR	UNKNOWN	SYBR	None				0.964997	0.682304	1.36482	31.6	31.6814	0.115101		13.6429	0.116233	0.051404	TRUE	89.3327	0.112574		TRUE		1	40		N	N	N
159	G15	FALSE	N7	CFLAR	UNKNOWN	SYBR	None				1.09928	0.718914	1.68088	32.0574	32.118	0.0856424		13.4549	0.142392	-0.136556	TRUE	85.1113	0.112574	79.9664	TRUE		1	40		Y	N	N
160	G16	FALSE	N7	CFLAR	UNKNOWN	SYBR	None				1.09928	0.718914	1.68088	32.1785	32.118	0.0856424		13.4549	0.142392	-0.136556	TRUE	79.9664	0.112574	89.3327	TRUE		1	40		Y	N	N
161	G17	FALSE	N8	CFLAR	UNKNOWN	SYBR	None				1.40448	0.949819	2.07678	31.9109	31.9524	0.0586468		13.1014	0.131155	-0.490038	TRUE	89.2008	0.112574		TRUE		1	40		N	N	N
162	G18	FALSE	N8	CFLAR	UNKNOWN	SYBR	None				1.40448	0.949819	2.07678	31.9939	31.9524	0.0586468		13.1014	0.131155	-0.490038	TRUE	89.2008	0.112574	80.2302	TRUE	85.2432	1	40		Y	N	N
163	G19	FALSE	N9	CFLAR	UNKNOWN	SYBR	None				0.683368	0.133278	3.5039	33.3969	32.8509	0.772219		14.1407	0.548087	0.549265	TRUE	80.3621	0.112574	89.2008	TRUE		1	40		Y	Y	N
164	G20	FALSE	N9	CFLAR	UNKNOWN	SYBR	None				0.683368	0.133278	3.5039	32.3048	32.8509	0.772219		14.1407	0.548087	0.549265	TRUE	80.3621	0.112574	89.3327	TRUE		1	40		Y	Y	N
165	G21	FALSE	N10	CFLAR	UNKNOWN	SYBR	None				1.72123	1.35868	2.18051	31.9679	31.8911	0.108627		12.808	0.0793076	-0.783436	TRUE	89.3327	0.112574	84.0559	TRUE		1	40		Y	N	N
166	G22	FALSE	N10	CFLAR	UNKNOWN	SYBR	None				1.72123	1.35868	2.18051	31.8143	31.8911	0.108627		12.808	0.0793076	-0.783436	TRUE	89.3327	0.112574	80.0983	TRUE	85.3751	1	40		Y	N	N
171	H3	FALSE	T1	CFLAR	UNKNOWN	SYBR	None				6.07952	2.16336	17.0848	29.9995	29.8957	0.146802		10.9875	0.346456	-2.60396	TRUE	89.3327	0.112574		TRUE		1	40		N	N	N
172	H4	FALSE	T1	CFLAR	UNKNOWN	SYBR	None				6.07952	2.16336	17.0848	29.7919	29.8957	0.146802		10.9875	0.346456	-2.60396	TRUE	89.3327	0.112574		TRUE		1	40		N	N	N
173	H5	FALSE	T2	CFLAR	UNKNOWN	SYBR	None				3.45965	2.6597	4.5002	30.1382	30.0507	0.123743		11.8008	0.0881697	-1.79063	TRUE	89.3327	0.112574		TRUE		1	40		N	N	N
174	H6	FALSE	T2	CFLAR	UNKNOWN	SYBR	None				3.45965	2.6597	4.5002	29.9632	30.0507	0.123743		11.8008	0.0881697	-1.79063	TRUE	89.3327	0.112574		TRUE		1	40		N	N	N
175	H7	FALSE	T3	CFLAR	UNKNOWN	SYBR	None				4.18903	1.93944	9.048	30.4693	30.2134	0.361883		11.5248	0.258208	-2.06662	TRUE	89.3327	0.112574		TRUE		1	40		N	N	N
176	H8	FALSE	T3	CFLAR	UNKNOWN	SYBR	None				4.18903	1.93944	9.048	29.9575	30.2134	0.361883		11.5248	0.258208	-2.06662	TRUE	89.3327	0.112574		TRUE		1	40		N	N	N
177	H9	FALSE	T4	CFLAR	UNKNOWN	SYBR	None				2.40695	1.72202	3.36432	31.4418	31.3544	0.123689		12.3243	0.112281	-1.26721	TRUE	89.3327	0.112574	79.3068	TRUE		1	40		Y	N	N
178	H10	FALSE	T4	CFLAR	UNKNOWN	SYBR	None				2.40695	1.72202	3.36432	31.2669	31.3544	0.123689		12.3243	0.112281	-1.26721	TRUE	89.3327	0.112574	80.0983	TRUE		1	40		Y	N	N
179	H11	FALSE	T5	CFLAR	UNKNOWN	SYBR	None				4.00282	1.21823	13.1523	29.8467	30.2054	0.507273		11.5904	0.398877	-2.00102	TRUE	89.2008	0.112574		TRUE		1	40		N	Y	N
180	H12	FALSE	T5	CFLAR	UNKNOWN	SYBR	None				4.00282	1.21823	13.1523	30.5641	30.2054	0.507273		11.5904	0.398877	-2.00102	TRUE	89.2008	0.112574		TRUE		1	40		N	Y	N
181	H13	FALSE	T6	CFLAR	UNKNOWN	SYBR	None				2.86211	2.45857	3.3319	31.401	31.3591	0.0592119		12.0744	0.05096	-1.51708	TRUE	89.3327	0.112574		TRUE		1	40		N	N	N
182	H14	FALSE	T6	CFLAR	UNKNOWN	SYBR	None				2.86211	2.45857	3.3319	31.3173	31.3591	0.0592119		12.0744	0.05096	-1.51708	TRUE	89.3327	0.112574		TRUE		1	40		N	N	N
183	H15	FALSE	T7	CFLAR	UNKNOWN	SYBR	None				4.09728	3.35151	5.00898	29.5249	29.5807	0.0788503		11.5568	0.0673659	-2.03467	TRUE	89.3327	0.112574		TRUE		1	40		N	N	N
184	H16	FALSE	T7	CFLAR	UNKNOWN	SYBR	None				4.09728	3.35151	5.00898	29.6364	29.5807	0.0788503		11.5568	0.0673659	-2.03467	TRUE	89.3327	0.112574		TRUE		1	40		N	N	N
185	H17	FALSE	T8	CFLAR	UNKNOWN	SYBR	None				4.14872	1.808	9.51982	30.2563	30.1161	0.198234		11.5388	0.278495	-2.05267	TRUE	89.3327	0.112574		TRUE		1	40		N	N	N
186	H18	FALSE	T8	CFLAR	UNKNOWN	SYBR	None				4.14872	1.808	9.51982	29.976	30.1161	0.198234		11.5388	0.278495	-2.05267	TRUE	89.3327	0.112574		TRUE		1	40		N	N	N
187	H19	FALSE	T9	CFLAR	UNKNOWN	SYBR	None				5.86072	2.23015	15.4016	30.0881	29.8127	0.389545		11.0404	0.323971	-2.55108	TRUE	89.3327	0.112574		TRUE		1	40		N	N	N
188	H20	FALSE	T9	CFLAR	UNKNOWN	SYBR	None				5.86072	2.23015	15.4016	29.5372	29.8127	0.389545		11.0404	0.323971	-2.55108	TRUE	89.3327	0.112574		TRUE		1	40		N	N	N
189	H21	FALSE	T10	CFLAR	UNKNOWN	SYBR	None				7.2633	4.49707	11.7311	29.4387	29.5987	0.226246		10.7308	0.160747	-2.86063	TRUE	89.3327	0.112574		TRUE		1	40		N	N	N
190	H22	FALSE	T10	CFLAR	UNKNOWN	SYBR	None				7.2633	4.49707	11.7311	29.7587	29.5987	0.226246		10.7308	0.160747	-2.86063	TRUE	89.2008	0.112574		TRUE		1	40		N	N	N
195	I3	FALSE	T11	CFLAR	UNKNOWN	SYBR	None				2.83145	2.39743	3.34404	31.3034	31.2478	0.0786103		12.0899	0.0557919	-1.50154	TRUE	89.3327	0.112574		TRUE		1	40		N	N	N
196	I4	FALSE	T11	CFLAR	UNKNOWN	SYBR	None				2.83145	2.39743	3.34404	31.1922	31.2478	0.0786103		12.0899	0.0557919	-1.50154	TRUE	89.3327	0.112574		TRUE		1	40		N	N	N
197	I5	FALSE	T12	CFLAR	UNKNOWN	SYBR	None				6.96218	6.17805	7.84582	29.9005	29.9227	0.0314935		10.7919	0.0400652	-2.79954	TRUE	89.3327	0.112574		TRUE		1	40		N	N	N
198	I6	FALSE	T12	CFLAR	UNKNOWN	SYBR	None				6.96218	6.17805	7.84582	29.945	29.9227	0.0314935		10.7919	0.0400652	-2.79954	TRUE	89.3327	0.112574		TRUE		1	40		N	N	N
199	I7	FALSE	T13	CFLAR	UNKNOWN	SYBR	None				6.46276	5.75612	7.25616	30.3334	30.3097	0.0335799		10.8993	0.0388259	-2.69215	TRUE	89.3327	0.112574		TRUE		1	40		N	N	N
200	I8	FALSE	T13	CFLAR	UNKNOWN	SYBR	None				6.46276	5.75612	7.25616	30.2859	30.3097	0.0335799		10.8993	0.0388259	-2.69215	TRUE	89.3327	0.112574		TRUE		1	40		N	N	N
201	I9	FALSE	T14	CFLAR	UNKNOWN	SYBR	None				6.34655	3.9625	10.165	29.7328	29.6848	0.0678881		10.9255	0.15794	-2.66597	TRUE	89.3327	0.112574		TRUE		1	40		N	N	N
202	I10	FALSE	T14	CFLAR	UNKNOWN	SYBR	None				6.34655	3.9625	10.165	29.6368	29.6848	0.0678881		10.9255	0.15794	-2.66597	TRUE	89.2008	0.112574		TRUE		1	40		N	N	N
203	I11	FALSE	T15	CFLAR	UNKNOWN	SYBR	None				1.82977	0.91044	3.67741	31.6257	31.4367	0.267261		12.7198	0.234048	-0.871662	TRUE	89.3327	0.112574		TRUE		1	40		N	N	N
204	I12	FALSE	T15	CFLAR	UNKNOWN	SYBR	None				1.82977	0.91044	3.67741	31.2477	31.4367	0.267261		12.7198	0.234048	-0.871662	TRUE	89.2008	0.112574	79.7025	TRUE		1	40		Y	N	N
219	J3	FALSE	N1	DIRAS3	UNKNOWN	SYBR	None				1	0.185739	5.38389	34.5289	34.9691	0.622487		16.4525	0.564454	0	TRUE	84.5836	0.220344		TRUE		1	40		N	Y	N
220	J4	FALSE	N1	DIRAS3	UNKNOWN	SYBR	None				1	0.185739	5.38389	35.4093	34.9691	0.622487		16.4525	0.564454	0	TRUE	84.5836	0.220344		TRUE		1	40		N	Y	N
221	J5	FALSE	N2	DIRAS3	UNKNOWN	SYBR	None				22.5187	8.36623	60.6118	30.8987	30.8676	0.0439649		11.9594	0.331998	-4.49305	TRUE	84.5836	0.220344		TRUE		1	40		N	N	N
222	J6	FALSE	N2	DIRAS3	UNKNOWN	SYBR	None				22.5187	8.36623	60.6118	30.8365	30.8676	0.0439649		11.9594	0.331998	-4.49305	TRUE	84.5836	0.220344		TRUE		1	40		N	N	N
223	J7	FALSE	N3	DIRAS3	UNKNOWN	SYBR	None				2.02114	1.31349	3.11003	33.988	34.0063	0.0258815		15.4373	0.144507	-1.01517	TRUE	84.5836	0.220344		TRUE		1	40		N	N	N
224	J8	FALSE	N3	DIRAS3	UNKNOWN	SYBR	None				2.02114	1.31349	3.11003	34.0246	34.0063	0.0258815		15.4373	0.144507	-1.01517	TRUE	84.5836	0.220344		TRUE		1	40		N	N	N
225	J9	FALSE	N4	DIRAS3	UNKNOWN	SYBR	None				20.1975	12.0735	33.7881	30.9148	30.8886	0.0369395		12.1164	0.17253	-4.33611	TRUE	84.5836	0.220344		TRUE		1	40		N	N	N
226	J10	FALSE	N4	DIRAS3	UNKNOWN	SYBR	None				20.1975	12.0735	33.7881	30.8625	30.8886	0.0369395		12.1164	0.17253	-4.33611	TRUE	84.3198	0.220344	86.4305	TRUE		1	40		Y	N	N
227	J11	FALSE	N5	DIRAS3	UNKNOWN	SYBR	None				2.05785	0.98656	4.29244	34.4112	34.2062	0.289908		15.4113	0.246513	-1.04114	TRUE	84.5836	0.220344		TRUE		1	40		N	N	N
228	J12	FALSE	N5	DIRAS3	UNKNOWN	SYBR	None				2.05785	0.98656	4.29244	34.0012	34.2062	0.289908		15.4113	0.246513	-1.04114	TRUE	84.4517	0.220344		TRUE		1	40		N	N	N
229	J13	FALSE	N6	DIRAS3	UNKNOWN	SYBR	None				23.9456	15.2326	37.6425	30.6492	30.6301	0.0269915		11.8708	0.151674	-4.58169	TRUE	84.5836	0.220344		TRUE		1	40		N	N	N
230	J14	FALSE	N6	DIRAS3	UNKNOWN	SYBR	None				23.9456	15.2326	37.6425	30.611	30.6301	0.0269915		11.8708	0.151674	-4.58169	TRUE	84.5836	0.220344		TRUE		1	40		N	N	N
231	J15	FALSE	N7	DIRAS3	UNKNOWN	SYBR	None				3.81529	2.59231	5.61525	33.1973	33.1837	0.0191758		14.5207	0.129584	-1.93179	TRUE	84.4517	0.220344		TRUE		1	40		N	N	N
232	J16	FALSE	N7	DIRAS3	UNKNOWN	SYBR	None				3.81529	2.59231	5.61525	33.1702	33.1837	0.0191758		14.5207	0.129584	-1.93179	TRUE	84.4517	0.220344		TRUE		1	40		N	N	N
233	J17	FALSE	N8	DIRAS3	UNKNOWN	SYBR	None				27.609	18.6947	40.774	30.4034	30.5332	0.183553		11.6654	0.130736	-4.78707	TRUE	84.4517	0.220344		TRUE		1	40		N	N	N
234	J18	FALSE	N8	DIRAS3	UNKNOWN	SYBR	None				27.609	18.6947	40.774	30.663	30.5332	0.183553		11.6654	0.130736	-4.78707	TRUE	84.5836	0.220344		TRUE		1	40		N	N	N
235	J19	FALSE	N9	DIRAS3	UNKNOWN	SYBR	None				2.46683	1.51047	4.02871	33.7024	33.86	0.22277		15.1498	0.164471	-1.30266	TRUE	84.3198	0.220344		TRUE		1	40		N	N	N
236	J20	FALSE	N9	DIRAS3	UNKNOWN	SYBR	None				2.46683	1.51047	4.02871	34.0175	33.86	0.22277		15.1498	0.164471	-1.30266	TRUE	84.4517	0.220344		TRUE		1	40		N	N	N
237	J21	FALSE	N10	DIRAS3	UNKNOWN	SYBR	None				19.8997	9.80856	40.3729	30.9135	30.7527	0.227283		12.1378	0.237211	-4.31468	TRUE	84.4517	0.220344		TRUE		1	40		N	N	N
238	J22	FALSE	N10	DIRAS3	UNKNOWN	SYBR	None				19.8997	9.80856	40.3729	30.592	30.7527	0.227283		12.1378	0.237211	-4.31468	TRUE	84.4517	0.220344		TRUE		1	40		N	N	N
243	K3	FALSE	T1	DIRAS3	UNKNOWN	SYBR	None				163.039	87.6495	303.274	27.3086	27.2826	0.0368087		9.10339	0.208105	-7.34908	TRUE	84.5836	0.220344		TRUE		1	40		N	N	N
244	K4	FALSE	T1	DIRAS3	UNKNOWN	SYBR	None				163.039	87.6495	303.274	27.2565	27.2826	0.0368087		9.10339	0.208105	-7.34908	TRUE	84.5836	0.220344		TRUE		1	40		N	N	N
245	K5	FALSE	T2	DIRAS3	UNKNOWN	SYBR	None				159.201	152.296	166.42	27.3978	27.3876	0.0143771		9.13776	0.0148685	-7.31471	TRUE	84.5836	0.220344		TRUE		1	40		N	N	N
246	K6	FALSE	T2	DIRAS3	UNKNOWN	SYBR	None				159.201	152.296	166.42	27.3774	27.3876	0.0143771		9.13776	0.0148685	-7.31471	TRUE	84.5836	0.220344		TRUE		1	40		N	N	N
247	K7	FALSE	T3	DIRAS3	UNKNOWN	SYBR	None				104.883	69.5068	158.265	28.2948	28.4284	0.188885		9.73982	0.137952	-6.71264	TRUE	84.5836	0.220344		TRUE		1	40		N	N	N
248	K8	FALSE	T3	DIRAS3	UNKNOWN	SYBR	None				104.883	69.5068	158.265	28.562	28.4284	0.188885		9.73982	0.137952	-6.71264	TRUE	84.5836	0.220344		TRUE		1	40		N	N	N
249	K9	FALSE	T4	DIRAS3	UNKNOWN	SYBR	None				278.128	192.248	402.373	27.4648	27.363	0.144053		8.33286	0.123827	-8.11961	TRUE	84.5836	0.220344		TRUE		1	40		N	N	N
250	K10	FALSE	T4	DIRAS3	UNKNOWN	SYBR	None				278.128	192.248	402.373	27.2611	27.363	0.144053		8.33286	0.123827	-8.11961	TRUE	84.5836	0.220344		TRUE		1	40		N	N	N
251	K11	FALSE	T5	DIRAS3	UNKNOWN	SYBR	None				357.178	330.276	386.271	27.0378	27.0551	0.0244775		7.97197	0.0262557	-8.4805	TRUE	84.5836	0.220344		TRUE		1	40		N	N	N
252	K12	FALSE	T5	DIRAS3	UNKNOWN	SYBR	None				357.178	330.276	386.271	27.0724	27.0551	0.0244775		7.97197	0.0262557	-8.4805	TRUE	84.5836	0.220344		TRUE		1	40		N	N	N
253	K13	FALSE	T6	DIRAS3	UNKNOWN	SYBR	None				333.098	304.928	363.87	27.3516	27.3574	0.00823651		8.07266	0.0296279	-8.3798	TRUE	84.5836	0.220344		TRUE		1	40		N	N	N
254	K14	FALSE	T6	DIRAS3	UNKNOWN	SYBR	None				333.098	304.928	363.87	27.3633	27.3574	0.00823651		8.07266	0.0296279	-8.3798	TRUE	84.5836	0.220344		TRUE		1	40		N	N	N
255	K15	FALSE	T7	DIRAS3	UNKNOWN	SYBR	None				75.53	55.0281	103.67	28.3366	28.2374	0.140328		10.2135	0.106186	-6.23898	TRUE	84.5836	0.220344		TRUE		1	40		N	N	N
256	K16	FALSE	T7	DIRAS3	UNKNOWN	SYBR	None				75.53	55.0281	103.67	28.1382	28.2374	0.140328		10.2135	0.106186	-6.23898	TRUE	84.5836	0.220344		TRUE		1	40		N	N	N
257	K17	FALSE	T8	DIRAS3	UNKNOWN	SYBR	None				212.115	103.29	435.597	27.3186	27.3011	0.0247163		8.72377	0.241281	-7.7287	TRUE	84.4517	0.220344		TRUE		1	40		N	N	N
258	K18	FALSE	T8	DIRAS3	UNKNOWN	SYBR	None				212.115	103.29	435.597	27.2836	27.3011	0.0247163		8.72377	0.241281	-7.7287	TRUE	84.4517	0.220344		TRUE		1	40		N	N	N
259	K19	FALSE	T9	DIRAS3	UNKNOWN	SYBR	None				180.368	84.7045	384.071	27.2374	27.202	0.0500597		8.95767	0.253432	-7.4948	TRUE	84.4517	0.220344		TRUE		1	40		N	N	N
260	K20	FALSE	T9	DIRAS3	UNKNOWN	SYBR	None				180.368	84.7045	384.071	27.1666	27.202	0.0500597		8.95767	0.253432	-7.4948	TRUE	84.4517	0.220344		TRUE		1	40		N	N	N
261	K21	FALSE	T10	DIRAS3	UNKNOWN	SYBR	None				237.639	149.153	378.62	27.5052	27.4108	0.13349		8.55984	0.156178	-7.89263	TRUE	84.5836	0.220344		TRUE		1	40		N	N	N
262	K22	FALSE	T10	DIRAS3	UNKNOWN	SYBR	None				237.639	149.153	378.62	27.3164	27.4108	0.13349		8.55984	0.156178	-7.89263	TRUE	84.5836	0.220344		TRUE		1	40		N	N	N
267	L3	FALSE	T11	DIRAS3	UNKNOWN	SYBR	None				137.709	130.444	145.378	28.4873	28.5048	0.0247904		9.34699	0.0181722	-7.10548	TRUE	84.5836	0.220344		TRUE		1	40		N	N	N
268	L4	FALSE	T11	DIRAS3	UNKNOWN	SYBR	None				137.709	130.444	145.378	28.5224	28.5048	0.0247904		9.34699	0.0181722	-7.10548	TRUE	84.5836	0.220344		TRUE		1	40		N	N	N
269	L5	FALSE	T12	DIRAS3	UNKNOWN	SYBR	None				285.103	196.962	412.688	27.3085	27.4279	0.168931		8.29713	0.124009	-8.15534	TRUE	84.5836	0.220344		TRUE		1	40		N	N	N
270	L6	FALSE	T12	DIRAS3	UNKNOWN	SYBR	None				285.103	196.962	412.688	27.5474	27.4279	0.168931		8.29713	0.124009	-8.15534	TRUE	84.5836	0.220344		TRUE		1	40		N	N	N
271	L7	FALSE	T13	DIRAS3	UNKNOWN	SYBR	None				408.737	227.071	735.743	27.3825	27.1878	0.275328		7.77744	0.197095	-8.67503	TRUE	84.5836	0.220344		TRUE		1	40		N	N	N
272	L8	FALSE	T13	DIRAS3	UNKNOWN	SYBR	None				408.737	227.071	735.743	26.9931	27.1878	0.275328		7.77744	0.197095	-8.67503	TRUE	84.5836	0.220344		TRUE		1	40		N	N	N
273	L9	FALSE	T14	DIRAS3	UNKNOWN	SYBR	None				144.606	111.192	188.063	27.3447	27.315	0.0418677		9.27648	0.0881049	-7.17599	TRUE	84.5836	0.220344		TRUE		1	40		N	N	N
274	L10	FALSE	T14	DIRAS3	UNKNOWN	SYBR	None				144.606	111.192	188.063	27.2854	27.315	0.0418677		9.27648	0.0881049	-7.17599	TRUE	84.5836	0.220344		TRUE		1	40		N	N	N
275	L11	FALSE	T15	DIRAS3	UNKNOWN	SYBR	None				234.703	151.043	364.702	27.242	27.2947	0.0745278		8.57777	0.147788	-7.87469	TRUE	84.5836	0.220344		TRUE		1	40		N	N	N
276	L12	FALSE	T15	DIRAS3	UNKNOWN	SYBR	None				234.703	151.043	364.702	27.3474	27.2947	0.0745278		8.57777	0.147788	-7.87469	TRUE	84.5836	0.220344		TRUE		1	40		N	N	N
291	M3	FALSE	N1	TP53	UNKNOWN	SYBR	None				1	0.311396	3.21134	29.5951	29.4273	0.23736		10.9107	0.391195	0	TRUE	86.4305	0.231792		TRUE		1	40		N	N	N
292	M4	FALSE	N1	TP53	UNKNOWN	SYBR	None				1	0.311396	3.21134	29.2595	29.4273	0.23736		10.9107	0.391195	0	TRUE	86.4305	0.231792		TRUE		1	40		N	N	N
293	M5	FALSE	N2	TP53	UNKNOWN	SYBR	None				1.79307	0.668802	4.80723	28.9859	28.9764	0.0133373		10.0682	0.330674	-0.842428	TRUE	86.4305	0.231792		TRUE		1	40		N	N	N
294	M6	FALSE	N2	TP53	UNKNOWN	SYBR	None				1.79307	0.668802	4.80723	28.967	28.9764	0.0133373		10.0682	0.330674	-0.842428	TRUE	86.2986	0.231792		TRUE		1	40		N	N	N
295	M7	FALSE	N3	TP53	UNKNOWN	SYBR	None				1.16798	0.518455	2.63124	29.4873	29.2557	0.327459		10.6867	0.272327	-0.224017	TRUE	86.4305	0.231792		TRUE		1	40		N	N	N
296	M8	FALSE	N3	TP53	UNKNOWN	SYBR	None				1.16798	0.518455	2.63124	29.0242	29.2557	0.327459		10.6867	0.272327	-0.224017	TRUE	86.4305	0.231792		TRUE		1	40		N	N	N
297	M9	FALSE	N4	TP53	UNKNOWN	SYBR	None				1.43208	0.822893	2.49225	29.2385	29.1649	0.104199		10.3926	0.185777	-0.518112	TRUE	86.4305	0.231792		TRUE		1	40		N	N	N
298	M10	FALSE	N4	TP53	UNKNOWN	SYBR	None				1.43208	0.822893	2.49225	29.0912	29.1649	0.104199		10.3926	0.185777	-0.518112	TRUE	86.4305	0.231792		TRUE		1	40		N	N	N
299	M11	FALSE	N5	TP53	UNKNOWN	SYBR	None				1.22505	0.77053	1.94768	29.339	29.4127	0.104159		10.6178	0.155466	-0.292841	TRUE	86.4305	0.231792		TRUE		1	40		N	N	N
300	M12	FALSE	N5	TP53	UNKNOWN	SYBR	None				1.22505	0.77053	1.94768	29.4863	29.4127	0.104159		10.6178	0.155466	-0.292841	TRUE	86.4305	0.231792		TRUE		1	40		N	N	N
301	M13	FALSE	N6	TP53	UNKNOWN	SYBR	None				1.58456	1.00944	2.48736	29.0207	29.0059	0.020917		10.2466	0.151193	-0.664086	TRUE	86.4305	0.231792		TRUE		1	40		N	N	N
302	M14	FALSE	N6	TP53	UNKNOWN	SYBR	None				1.58456	1.00944	2.48736	28.9911	29.0059	0.020917		10.2466	0.151193	-0.664086	TRUE	86.4305	0.231792		TRUE		1	40		N	N	N
303	M15	FALSE	N7	TP53	UNKNOWN	SYBR	None				1.13277	0.645436	1.98806	29.2562	29.3939	0.194752		10.7308	0.188607	-0.179855	TRUE	86.4305	0.231792		TRUE		1	40		N	N	N
304	M16	FALSE	N7	TP53	UNKNOWN	SYBR	None				1.13277	0.645436	1.98806	29.5316	29.3939	0.194752		10.7308	0.188607	-0.179855	TRUE	86.4305	0.231792		TRUE		1	40		N	N	N
305	M17	FALSE	N8	TP53	UNKNOWN	SYBR	None				1.56556	1.33865	1.83093	29.0817	29.1318	0.070858		10.264	0.0525022	-0.64668	TRUE	86.2986	0.231792		TRUE		1	40		N	N	N
306	M18	FALSE	N8	TP53	UNKNOWN	SYBR	None				1.56556	1.33865	1.83093	29.1819	29.1318	0.070858		10.264	0.0525022	-0.64668	TRUE	86.2986	0.231792		TRUE		1	40		N	N	N
307	M19	FALSE	N9	TP53	UNKNOWN	SYBR	None				1.20836	1.04917	1.39171	29.3503	29.3478	0.00350662		10.6376	0.0473672	-0.273049	TRUE	86.2986	0.231792		TRUE		1	40		N	N	N
308	M20	FALSE	N9	TP53	UNKNOWN	SYBR	None				1.20836	1.04917	1.39171	29.3453	29.3478	0.00350662		10.6376	0.0473672	-0.273049	TRUE	86.2986	0.231792		TRUE		1	40		N	N	N
309	M21	FALSE	N10	TP53	UNKNOWN	SYBR	None				1.15868	0.68167	1.96949	29.3478	29.3131	0.048974		10.6982	0.177875	-0.212482	TRUE	86.2986	0.231792		TRUE		1	40		N	N	N
310	M22	FALSE	N10	TP53	UNKNOWN	SYBR	None				1.15868	0.68167	1.96949	29.2785	29.3131	0.048974		10.6982	0.177875	-0.212482	TRUE	86.2986	0.231792		TRUE		1	40		N	N	N
315	N3	FALSE	T1	TP53	UNKNOWN	SYBR	None				1.97028	0.961463	4.03759	27.988	28.1115	0.174612		9.93228	0.240572	-0.978399	TRUE	86.4305	0.231792		TRUE		1	40		N	N	N
316	N4	FALSE	T1	TP53	UNKNOWN	SYBR	None				1.97028	0.961463	4.03759	28.2349	28.1115	0.174612		9.93228	0.240572	-0.978399	TRUE	86.4305	0.231792		TRUE		1	40		N	N	N
317	N5	FALSE	T2	TP53	UNKNOWN	SYBR	None				4.85877	4.01241	5.88365	26.9432	26.8799	0.0894498		8.63009	0.0641744	-2.28059	TRUE	86.4305	0.231792		TRUE		1	40		N	N	N
318	N6	FALSE	T2	TP53	UNKNOWN	SYBR	None				4.85877	4.01241	5.88365	26.8167	26.8799	0.0894498		8.63009	0.0641744	-2.28059	TRUE	86.4305	0.231792		TRUE		1	40		N	N	N
319	N7	FALSE	T3	TP53	UNKNOWN	SYBR	None				2.10105	1.88512	2.34171	28.5396	28.5282	0.0161372		9.83957	0.0363617	-1.07111	TRUE	86.4305	0.231792		TRUE		1	40		N	N	N
320	N8	FALSE	T3	TP53	UNKNOWN	SYBR	None				2.10105	1.88512	2.34171	28.5167	28.5282	0.0161372		9.83957	0.0363617	-1.07111	TRUE	86.4305	0.231792		TRUE		1	40		N	N	N
321	N9	FALSE	T4	TP53	UNKNOWN	SYBR	None				1.63075	0.705938	3.76712	29.507	29.2353	0.384336		10.2051	0.280739	-0.705538	TRUE	86.4305	0.231792		TRUE		1	40		N	N	N
322	N10	FALSE	T4	TP53	UNKNOWN	SYBR	None				1.63075	0.705938	3.76712	28.9635	29.2353	0.384336		10.2051	0.280739	-0.705538	TRUE	86.4305	0.231792		TRUE		1	40		N	N	N
323	N11	FALSE	T5	TP53	UNKNOWN	SYBR	None				4.18216	3.20908	5.4503	28.0161	27.9295	0.122443		8.84643	0.0888028	-2.06425	TRUE	86.4305	0.231792		TRUE		1	40		N	N	N
324	N12	FALSE	T5	TP53	UNKNOWN	SYBR	None				4.18216	3.20908	5.4503	27.843	27.9295	0.122443		8.84643	0.0888028	-2.06425	TRUE	86.4305	0.231792		TRUE		1	40		N	N	N
325	N13	FALSE	T6	TP53	UNKNOWN	SYBR	None				4.24658	3.18129	5.6686	28.2015	28.1091	0.130653		8.82438	0.0968449	-2.0863	TRUE	86.4305	0.231792		TRUE		1	40		N	N	N
326	N14	FALSE	T6	TP53	UNKNOWN	SYBR	None				4.24658	3.18129	5.6686	28.0168	28.1091	0.130653		8.82438	0.0968449	-2.0863	TRUE	86.4305	0.231792		TRUE		1	40		N	N	N
327	N15	FALSE	T7	TP53	UNKNOWN	SYBR	None				4.32993	2.62231	7.14953	26.9841	26.8202	0.231716		8.79634	0.168154	-2.11434	TRUE	86.4305	0.231792		TRUE		1	40		N	N	N
328	N16	FALSE	T7	TP53	UNKNOWN	SYBR	None				4.32993	2.62231	7.14953	26.6564	26.8202	0.231716		8.79634	0.168154	-2.11434	TRUE	86.4305	0.231792		TRUE		1	40		N	N	N
329	N17	FALSE	T8	TP53	UNKNOWN	SYBR	None				2.09876	0.953629	4.619	28.3087	28.4185	0.155227		9.84114	0.264497	-1.06954	TRUE	86.2986	0.231792		TRUE		1	40		N	N	N
330	N18	FALSE	T8	TP53	UNKNOWN	SYBR	None				2.09876	0.953629	4.619	28.5282	28.4185	0.155227		9.84114	0.264497	-1.06954	TRUE	86.2986	0.231792		TRUE		1	40		N	N	N
331	N19	FALSE	T9	TP53	UNKNOWN	SYBR	None				1.02204	0.478224	2.18426	29.0803	29.1236	0.0612269		10.8792	0.254655	-0.0314522	TRUE	86.2986	0.231792		TRUE		1	40		N	N	N
332	N20	FALSE	T9	TP53	UNKNOWN	SYBR	None				1.02204	0.478224	2.18426	29.1669	29.1236	0.0612269		10.8792	0.254655	-0.0314522	TRUE	86.2986	0.231792		TRUE		1	40		N	N	N
333	N21	FALSE	T10	TP53	UNKNOWN	SYBR	None				3.52673	2.4118	5.15707	27.9707	27.9433	0.038798		9.09235	0.127414	-1.81833	TRUE	86.2986	0.231792		TRUE		1	40		N	N	N
334	N22	FALSE	T10	TP53	UNKNOWN	SYBR	None				3.52673	2.4118	5.15707	27.9159	27.9433	0.038798		9.09235	0.127414	-1.81833	TRUE	86.2986	0.231792		TRUE		1	40		N	N	N
339	O3	FALSE	T11	TP53	UNKNOWN	SYBR	None				3.20997	2.62258	3.92892	28.4536	28.386	0.0955958		9.22812	0.067766	-1.68256	TRUE	86.2986	0.231792		TRUE		1	40		N	N	N
340	O4	FALSE	T11	TP53	UNKNOWN	SYBR	None				3.20997	2.62258	3.92892	28.3184	28.386	0.0955958		9.22812	0.067766	-1.68256	TRUE	86.4305	0.231792		TRUE		1	40		N	N	N
341	O5	FALSE	T12	TP53	UNKNOWN	SYBR	None				9.02301	8.10862	10.0405	26.8547	26.8679	0.01867		7.73707	0.0358271	-3.17361	TRUE	86.4305	0.231792		TRUE		1	40		N	N	N
342	O6	FALSE	T12	TP53	UNKNOWN	SYBR	None				9.02301	8.10862	10.0405	26.8811	26.8679	0.01867		7.73707	0.0358271	-3.17361	TRUE	86.4305	0.231792		TRUE		1	40		N	N	N
343	O7	FALSE	T13	TP53	UNKNOWN	SYBR	None				4.0541	3.61216	4.55011	28.3252	28.3017	0.0332913		8.8913	0.0387014	-2.01938	TRUE	86.4305	0.231792		TRUE		1	40		N	N	N
344	O8	FALSE	T13	TP53	UNKNOWN	SYBR	None				4.0541	3.61216	4.55011	28.2781	28.3017	0.0332913		8.8913	0.0387014	-2.01938	TRUE	86.4305	0.231792		TRUE		1	40		N	N	N
345	O9	FALSE	T14	TP53	UNKNOWN	SYBR	None				0.866701	0.616497	1.21845	29.2341	29.1556	0.110994		11.1171	0.114218	0.206393	TRUE	86.4305	0.231792		TRUE		1	40		N	N	N
346	O10	FALSE	T14	TP53	UNKNOWN	SYBR	None				0.866701	0.616497	1.21845	29.0772	29.1556	0.110994		11.1171	0.114218	0.206393	TRUE	86.4305	0.231792		TRUE		1	40		N	N	N
347	O11	FALSE	T15	TP53	UNKNOWN	SYBR	None				2.9179	1.76132	4.83393	28.1805	28.0826	0.138455		9.36575	0.16926	-1.54493	TRUE	86.4305	0.231792		TRUE		1	40		N	N	N
348	O12	FALSE	T15	TP53	UNKNOWN	SYBR	None				2.9179	1.76132	4.83393	27.9847	28.0826	0.138455		9.36575	0.16926	-1.54493	TRUE	86.4305	0.231792		TRUE		1	40		N	N	N
Analysis Type	Singleplex
Endogenous Control	ACTB
RQ Min/Max Confidence Level	95.0
Reference Sample	N1

## Sheet: Melt Curve Raw Data
Block Type	384-Well Block
Calibration Background is expired	No
Calibration Background performed on	10-19-2021
Calibration Normalization FAM-ROX is expired	No
Calibration Normalization FAM-ROX performed on	10-19-2021
Calibration Normalization VIC-ROX is expired	No
Calibration Normalization VIC-ROX performed on	10-19-2021
Calibration Pure Dye FAM is expired	No
Calibration Pure Dye FAM performed on	10-19-2021
Calibration Pure Dye NED is expired	No
Calibration Pure Dye NED performed on	10-19-2021
Calibration Pure Dye ROX is expired	No
Calibration Pure Dye ROX performed on	10-19-2021
Calibration Pure Dye SYBR is expired	No
Calibration Pure Dye SYBR performed on	10-19-2021
Calibration Pure Dye TAMRA is expired	No
Calibration Pure Dye TAMRA performed on	10-19-2021
Calibration Pure Dye VIC is expired	No
Calibration Pure Dye VIC performed on	10-19-2021
Calibration ROI is expired	No
Calibration ROI performed on	10-19-2021
Calibration Uniformity is expired	No
Calibration Uniformity performed on	10-19-2021
Chemistry	SYBR_GREEN
Date Created	2022-02-28 13:12:32 PM GMT+08:00
Experiment Barcode
Experiment Comment
Experiment File Name	F:\Desktop\LGG Autophagy qPCR 临床验证\2022-02-28 -1.eds
Experiment Name	2022-02-28 131227
Experiment Run End Time	2022-02-28 22:50:15 PM GMT+08:00
Experiment Type	Comparative Cт (ΔΔCт)
Instrument Name	278861807
Instrument Serial Number	278861807
Instrument Type	QuantStudio(TM) 6 Flex System
Passive Reference	ROX
Quantification Cycle Method	Ct
Signal Smoothing On	true
Stage/ Cycle where Analysis is performed	Stage 2, Step 2
User Name
Well	Well Position	Reading	Temperature	Fluorescence	Derivative
3	A3	1	60.1783	2.65996	0.158887
3	A3	2	60.4421	2.64551	0.158853
3	A3	3	60.706	2.63401	0.158635
3	A3	4	60.9698	2.6136	0.158328
3	A3	5	61.2337	2.60017	0.158144
3	A3	6	61.4975	2.58955	0.158282
3	A3	7	61.7613	2.57114	0.158824
3	A3	8	62.0252	2.5527	0.159716
3	A3	9	62.289	2.53698	0.160834
3	A3	10	62.5529	2.52801	0.162053
3	A3	11	62.8167	2.5012	0.163232
3	A3	12	63.0806	2.48728	0.164196
3	A3	13	63.3444	2.4842	0.164726
3	A3	14	63.6082	2.44997	0.164662
3	A3	15	63.8721	2.43883	0.164029
3	A3	16	64.1359	2.41783	0.163065
3	A3	17	64.3998	2.4085	0.162121
3	A3	18	64.6636	2.39361	0.161466
3	A3	19	64.9274	2.37152	0.161151
3	A3	20	65.1913	2.35941	0.161025
3	A3	21	65.4551	2.3421	0.160869
3	A3	22	65.719	2.32634	0.160545
3	A3	23	65.9828	2.30773	0.160088
3	A3	24	66.2466	2.29	0.15968
3	A3	25	66.5105	2.28153	0.159543
3	A3	26	66.7743	2.26097	0.159798
3	A3	27	67.0382	2.24404	0.160371
3	A3	28	67.302	2.23102	0.160975
3	A3	29	67.5658	2.21499	0.161206
3	A3	30	67.8297	2.19778	0.16072
3	A3	31	68.0935	2.17691	0.1594
3	A3	32	68.3574	2.1621	0.157436
3	A3	33	68.6212	2.14599	0.155211
3	A3	34	68.8851	2.13435	0.153111
3	A3	35	69.1489	2.11944	0.151378
3	A3	36	69.4127	2.10674	0.150145
3	A3	37	69.6766	2.08195	0.149592
3	A3	38	69.9404	2.06936	0.150037
3	A3	39	70.2043	2.06039	0.151826
3	A3	40	70.4681	2.04631	0.155043
3	A3	41	70.7319	2.03026	0.159295
3	A3	42	70.9958	2.01529	0.163733
3	A3	43	71.2596	1.99395	0.167333
3	A3	44	71.5235	1.97352	0.169273
3	A3	45	71.7873	1.95813	0.169198
3	A3	46	72.0511	1.94077	0.167288
3	A3	47	72.315	1.92152	0.164148
3	A3	48	72.5788	1.90549	0.16061
3	A3	49	72.8427	1.88989	0.157513
3	A3	50	73.1065	1.87893	0.155479
3	A3	51	73.3704	1.86111	0.154775
3	A3	52	73.6342	1.84879	0.155279
3	A3	53	73.898	1.83251	0.156577
3	A3	54	74.1619	1.8152	0.158166
3	A3	55	74.4257	1.79804	0.159641
3	A3	56	74.6896	1.78365	0.160795
3	A3	57	74.9534	1.76431	0.161608
3	A3	58	75.2172	1.75032	0.162143
3	A3	59	75.4811	1.73453	0.162462
3	A3	60	75.7449	1.71689	0.162607
3	A3	61	76.0088	1.70142	0.162648
3	A3	62	76.2726	1.6802	0.16274
3	A3	63	76.5364	1.66891	0.163094
3	A3	64	76.8003	1.65144	0.163886
3	A3	65	77.0641	1.63972	0.165169
3	A3	66	77.328	1.61661	0.166888
3	A3	67	77.5918	1.60145	0.16899
3	A3	68	77.8557	1.58263	0.171531
3	A3	69	78.1195	1.56705	0.174679
3	A3	70	78.3833	1.55116	0.178559
3	A3	71	78.6472	1.53289	0.18304
3	A3	72	78.911	1.51432	0.187605
3	A3	73	79.1749	1.49525	0.1914
3	A3	74	79.4387	1.4742	0.193477
3	A3	75	79.7025	1.4513	0.193124
3	A3	76	79.9664	1.42596	0.190143
3	A3	77	80.2302	1.41398	0.184936
3	A3	78	80.4941	1.39154	0.178392
3	A3	79	80.7579	1.37632	0.171616
3	A3	80	81.0217	1.35953	0.165618
3	A3	81	81.2856	1.34515	0.161069
3	A3	82	81.5494	1.333	0.158201
3	A3	83	81.8133	1.31518	0.156878
3	A3	84	82.0771	1.29994	0.156807
3	A3	85	82.341	1.28354	0.157799
3	A3	86	82.6048	1.26512	0.159949
3	A3	87	82.8686	1.25465	0.163658
3	A3	88	83.1325	1.23757	0.169525
3	A3	89	83.3963	1.2201	0.178248
3	A3	90	83.6602	1.20582	0.190627
3	A3	91	83.924	1.18338	0.207737
3	A3	92	84.1878	1.16278	0.231191
3	A3	93	84.4517	1.14388	0.263366
3	A3	94	84.7155	1.11777	0.307434
3	A3	95	84.9794	1.09124	0.367001
3	A3	96	85.2432	1.0517	0.445233
3	A3	97	85.507	1.01922	0.543444
3	A3	98	85.7709	0.972985	0.659398
3	A3	99	86.0347	0.90258	0.785785
3	A3	100	86.2986	0.806252	0.909523
3	A3	101	86.5624	0.667222	1.0126
3	A3	102	86.8262	0.489594	1.07509
3	A3	103	87.0901	0.296982	1.08032
3	A3	104	87.3539	0.133531	1.02084
3	A3	105	87.6178	0.0363692	0.902437
3	A3	106	87.8816	0.00207314	0.743751
3	A3	107	88.1455	-0.0118932	0.570728
3	A3	108	88.4093	-0.0156111	0.408467
3	A3	109	88.6731	-0.0183601	0.274281
3	A3	110	88.937	-0.0236893	0.174892
3	A3	111	89.2008	-0.0297252	0.108019
3	A3	112	89.4647	-0.0337988	0.0664156
3	A3	113	89.7285	-0.0326051	0.0418713
3	A3	114	89.9923	-0.0331922	0.0276726
3	A3	115	90.2562	-0.0355945	0.0193402
3	A3	116	90.52	-0.0368068	0.0142898
3	A3	117	90.7839	-0.037766	0.0111598
3	A3	118	91.0477	-0.0363555	0.00924463
3	A3	119	91.3115	-0.0382902	0.00814661
3	A3	120	91.5754	-0.0386731	0.00760466
3	A3	121	91.8392	-0.0399213	0.00742836
3	A3	122	92.1031	-0.0411114	0.00747939
3	A3	123	92.3669	-0.0400342	0.00765773
3	A3	124	92.6308	-0.042284	0.00787555
3	A3	125	92.8946	-0.0419772	0.00803213
3	A3	126	93.1584	-0.044603	0.00801339
3	A3	127	93.4223	-0.0442629	0.0077199
3	A3	128	93.6861	-0.0467103	0.00710288
3	A3	129	93.95	-0.0448507	0.00618317
3	A3	130	94.2138	-0.0480005	0.00504526
3	A3	131	94.4776	-0.0464602	0.00381483
3	A3	132	94.7415	-0.0476206	0.00263026
4	A4	1	60.1783	2.45814	0.148362
4	A4	2	60.4421	2.44528	0.14784
4	A4	3	60.706	2.43693	0.147191
4	A4	4	60.9698	2.40842	0.146679
4	A4	5	61.2337	2.41536	0.146637
4	A4	6	61.4975	2.3938	0.147288
4	A4	7	61.7613	2.37416	0.148626
4	A4	8	62.0252	2.36515	0.150391
4	A4	9	62.289	2.3492	0.152159
4	A4	10	62.5529	2.33815	0.153484
4	A4	11	62.8167	2.31836	0.154096
4	A4	12	63.0806	2.29911	0.154026
4	A4	13	63.3444	2.28496	0.153603
4	A4	14	63.6082	2.27676	0.153285
4	A4	15	63.8721	2.25587	0.153441
4	A4	16	64.1359	2.24766	0.154189
4	A4	17	64.3998	2.22659	0.155402
4	A4	18	64.6636	2.2136	0.15682
4	A4	19	64.9274	2.19687	0.158172
4	A4	20	65.1913	2.18437	0.159257
4	A4	21	65.4551	2.1661	0.159956
4	A4	22	65.719	2.14747	0.160225
4	A4	23	65.9828	2.13533	0.160089
4	A4	24	66.2466	2.12182	0.159634
4	A4	25	66.5105	2.09914	0.158984
4	A4	26	66.7743	2.08525	0.158244
4	A4	27	67.0382	2.0741	0.15744
4	A4	28	67.302	2.05929	0.156519
4	A4	29	67.5658	2.04131	0.155431
4	A4	30	67.8297	2.02375	0.154258
4	A4	31	68.0935	2.0053	0.153254
4	A4	32	68.3574	2.00066	0.152748
4	A4	33	68.6212	1.98288	0.152938
4	A4	34	68.8851	1.9676	0.153752
4	A4	35	69.1489	1.95311	0.154863
4	A4	36	69.4127	1.93489	0.155838
4	A4	37	69.6766	1.92348	0.156323
4	A4	38	69.9404	1.90141	0.156149
4	A4	39	70.2043	1.89026	0.155351
4	A4	40	70.4681	1.87395	0.154104
4	A4	41	70.7319	1.85812	0.152628
4	A4	42	70.9958	1.84281	0.151119
4	A4	43	71.2596	1.8321	0.14971
4	A4	44	71.5235	1.81161	0.148474
4	A4	45	71.7873	1.80347	0.147452
4	A4	46	72.0511	1.78214	0.146664
4	A4	47	72.315	1.77414	0.1461
4	A4	48	72.5788	1.75742	0.145692
4	A4	49	72.8427	1.7428	0.145323
4	A4	50	73.1065	1.73108	0.144885
4	A4	51	73.3704	1.71382	0.144354
4	A4	52	73.6342	1.69699	0.143834
4	A4	53	73.898	1.68592	0.143499
4	A4	54	74.1619	1.67761	0.143481
4	A4	55	74.4257	1.6583	0.143808
4	A4	56	74.6896	1.64509	0.144433
4	A4	57	74.9534	1.62871	0.145326
4	A4	58	75.2172	1.61475	0.146517
4	A4	59	75.4811	1.60398	0.148037
4	A4	60	75.7449	1.58977	0.149799
4	A4	61	76.0088	1.57062	0.151554
4	A4	62	76.2726	1.56105	0.152973
4	A4	63	76.5364	1.54074	0.153836
4	A4	64	76.8003	1.52338	0.154192
4	A4	65	77.0641	1.51156	0.154389
4	A4	66	77.328	1.49494	0.154942
4	A4	67	77.5918	1.48391	0.156338
4	A4	68	77.8557	1.46708	0.158879
4	A4	69	78.1195	1.45001	0.162629
4	A4	70	78.3833	1.43782	0.16744
4	A4	71	78.6472	1.41642	0.172965
4	A4	72	78.911	1.40345	0.178637
4	A4	73	79.1749	1.38473	0.183672
4	A4	74	79.4387	1.36765	0.18717
4	A4	75	79.7025	1.34217	0.188339
4	A4	76	79.9664	1.3193	0.18675
4	A4	77	80.2302	1.30688	0.182498
4	A4	78	80.4941	1.28713	0.176192
4	A4	79	80.7579	1.26986	0.168822
4	A4	80	81.0217	1.25134	0.161548
4	A4	81	81.2856	1.24026	0.155486
4	A4	82	81.5494	1.22674	0.151475
4	A4	83	81.8133	1.21445	0.149895
4	A4	84	82.0771	1.20124	0.150614
4	A4	85	82.341	1.18853	0.153155
4	A4	86	82.6048	1.16981	0.157055
4	A4	87	82.8686	1.15157	0.162248
4	A4	88	83.1325	1.13718	0.169257
4	A4	89	83.3963	1.12241	0.179058
4	A4	90	83.6602	1.10636	0.192725
4	A4	91	83.924	1.09144	0.211122
4	A4	92	84.1878	1.07643	0.234984
4	A4	93	84.4517	1.04253	0.265412
4	A4	94	84.7155	1.01231	0.304493
4	A4	95	84.9794	0.98574	0.355472
4	A4	96	85.2432	0.95706	0.422016
4	A4	97	85.507	0.927737	0.506592
4	A4	98	85.7709	0.880773	0.608415
4	A4	99	86.0347	0.823895	0.721667
4	A4	100	86.2986	0.735599	0.834668
4	A4	101	86.5624	0.618583	0.930631
4	A4	102	86.8262	0.456383	0.990543
4	A4	103	87.0901	0.279934	0.998163
4	A4	104	87.3539	0.131224	0.945838
4	A4	105	87.6178	0.0433854	0.838536
4	A4	106	87.8816	0.0119059	0.693504
4	A4	107	88.1455	0.00181461	0.535014
4	A4	108	88.4093	-0.00432932	0.386513
4	A4	109	88.6731	-0.0066277	0.263973
4	A4	110	88.937	-0.0137188	0.173277
4	A4	111	89.2008	-0.0246308	0.111866
4	A4	112	89.4647	-0.026686	0.0727344
4	A4	113	89.7285	-0.0286601	0.0483184
4	A4	114	89.9923	-0.0286789	0.0327734
4	A4	115	90.2562	-0.0301957	0.0224988
4	A4	116	90.52	-0.0300675	0.0155998
4	A4	117	90.7839	-0.0312778	0.0110966
4	A4	118	91.0477	-0.0310815	0.0083558
4	A4	119	91.3115	-0.0306222	0.00684225
4	A4	120	91.5754	-0.0325521	0.0060893
4	A4	121	91.8392	-0.0340129	0.00574955
4	A4	122	92.1031	-0.0343009	0.0056249
4	A4	123	92.3669	-0.032452	0.00563333
4	A4	124	92.6308	-0.0337932	0.00573163
4	A4	125	92.8946	-0.0349689	0.00585345
4	A4	126	93.1584	-0.0365951	0.0059052
4	A4	127	93.4223	-0.037495	0.00580445
4	A4	128	93.6861	-0.0355847	0.00550844
4	A4	129	93.95	-0.0374168	0.00500554
4	A4	130	94.2138	-0.0378168	0.00429564
4	A4	131	94.4776	-0.0398029	0.00339786
4	A4	132	94.7415	-0.0395964	0.00238184
5	A5	1	60.1783	2.44306	0.237711
5	A5	2	60.4421	2.42974	0.239681
5	A5	3	60.706	2.40995	0.241857
5	A5	4	60.9698	2.40702	0.243812
5	A5	5	61.2337	2.38225	0.24514
5	A5	6	61.4975	2.37176	0.245505
5	A5	7	61.7613	2.35458	0.244742
5	A5	8	62.0252	2.33753	0.242961
5	A5	9	62.289	2.32187	0.240615
5	A5	10	62.5529	2.30846	0.238407
5	A5	11	62.8167	2.29431	0.237055
5	A5	12	63.0806	2.28207	0.237011
5	A5	13	63.3444	2.26561	0.238301
5	A5	14	63.6082	2.25326	0.240544
5	A5	15	63.8721	2.23552	0.243138
5	A5	16	64.1359	2.22235	0.245503
5	A5	17	64.3998	2.20198	0.247253
5	A5	18	64.6636	2.19139	0.248242
5	A5	19	64.9274	2.17089	0.248542
5	A5	20	65.1913	2.16155	0.24839
5	A5	21	65.4551	2.14232	0.248174
5	A5	22	65.719	2.12318	0.248358
5	A5	23	65.9828	2.1101	0.249302
5	A5	24	66.2466	2.10181	0.251032
5	A5	25	66.5105	2.08199	0.253106
5	A5	26	66.7743	2.06495	0.254773
5	A5	27	67.0382	2.04952	0.255339
5	A5	28	67.302	2.02845	0.254541
5	A5	29	67.5658	2.01409	0.252675
5	A5	30	67.8297	2.00409	0.250397
5	A5	31	68.0935	1.98104	0.248362
5	A5	32	68.3574	1.97065	0.246909
5	A5	33	68.6212	1.95957	0.245983
5	A5	34	68.8851	1.93599	0.245313
5	A5	35	69.1489	1.92601	0.244685
5	A5	36	69.4127	1.90638	0.244163
5	A5	37	69.6766	1.8922	0.244054
5	A5	38	69.9404	1.87824	0.244649
5	A5	39	70.2043	1.86415	0.245913
5	A5	40	70.4681	1.85117	0.24736
5	A5	41	70.7319	1.8338	0.248246
5	A5	42	70.9958	1.8112	0.247982
5	A5	43	71.2596	1.80037	0.246479
5	A5	44	71.5235	1.78278	0.244213
5	A5	45	71.7873	1.76826	0.241977
5	A5	46	72.0511	1.75684	0.240505
5	A5	47	72.315	1.74051	0.240187
5	A5	48	72.5788	1.72567	0.241023
5	A5	49	72.8427	1.70956	0.242711
5	A5	50	73.1065	1.697	0.24478
5	A5	51	73.3704	1.67855	0.24668
5	A5	52	73.6342	1.66517	0.247838
5	A5	53	73.898	1.64994	0.247776
5	A5	54	74.1619	1.63061	0.246327
5	A5	55	74.4257	1.61689	0.243818
5	A5	56	74.6896	1.59786	0.2411
5	A5	57	74.9534	1.5853	0.239281
5	A5	58	75.2172	1.5738	0.239264
5	A5	59	75.4811	1.56276	0.241309
5	A5	60	75.7449	1.54467	0.244917
5	A5	61	76.0088	1.52701	0.249109
5	A5	62	76.2726	1.51194	0.252925
5	A5	63	76.5364	1.49734	0.255894
5	A5	64	76.8003	1.47377	0.258225
5	A5	65	77.0641	1.46573	0.260675
5	A5	66	77.328	1.44509	0.264206
5	A5	67	77.5918	1.43192	0.269614
5	A5	68	77.8557	1.41542	0.277294
5	A5	69	78.1195	1.39826	0.287221
5	A5	70	78.3833	1.37991	0.299064
5	A5	71	78.6472	1.35954	0.312301
5	A5	72	78.911	1.33793	0.32618
5	A5	73	79.1749	1.32201	0.339548
5	A5	74	79.4387	1.30064	0.350732
5	A5	75	79.7025	1.27286	0.357725
5	A5	76	79.9664	1.24833	0.358717
5	A5	77	80.2302	1.22217	0.352786
5	A5	78	80.4941	1.19567	0.34036
5	A5	79	80.7579	1.17621	0.323187
5	A5	80	81.0217	1.15988	0.303831
5	A5	81	81.2856	1.1442	0.284996
5	A5	82	81.5494	1.12377	0.269006
5	A5	83	81.8133	1.11157	0.257576
5	A5	84	82.0771	1.09992	0.25186
5	A5	85	82.341	1.08618	0.252585
5	A5	86	82.6048	1.06773	0.260199
5	A5	87	82.8686	1.05646	0.274969
5	A5	88	83.1325	1.04548	0.297069
5	A5	89	83.3963	1.01543	0.326559
5	A5	90	83.6602	1.00266	0.363234
5	A5	91	83.924	0.979581	0.406353
5	A5	92	84.1878	0.953243	0.454427
5	A5	93	84.4517	0.925953	0.505408
5	A5	94	84.7155	0.888542	0.557462
5	A5	95	84.9794	0.842694	0.610042
5	A5	96	85.2432	0.794073	0.664516
5	A5	97	85.507	0.756694	0.723536
5	A5	98	85.7709	0.72236	0.788946
5	A5	99	86.0347	0.677679	0.859007
5	A5	100	86.2986	0.619539	0.926426
5	A5	101	86.5624	0.538273	0.978779
5	A5	102	86.8262	0.436656	1.00205
5	A5	103	87.0901	0.322824	0.986448
5	A5	104	87.3539	0.243214	0.932031
5	A5	105	87.6178	0.213758	0.850617
5	A5	106	87.8816	0.198424	0.762056
5	A5	107	88.1455	0.182678	0.685824
5	A5	108	88.4093	0.160074	0.632182
5	A5	109	88.6731	0.126246	0.597847
5	A5	110	88.937	0.0620478	0.568774
5	A5	111	89.2008	-0.0231977	0.528408
5	A5	112	89.4647	-0.0453666	0.466626
5	A5	113	89.7285	-0.0477192	0.384416
5	A5	114	89.9923	-0.0469922	0.292286
5	A5	115	90.2562	-0.0493679	0.204251
5	A5	116	90.52	-0.0491498	0.131478
5	A5	117	90.7839	-0.0502901	0.0788829
5	A5	118	91.0477	-0.0500708	0.04542
5	A5	119	91.3115	-0.0517223	0.0266054
5	A5	120	91.5754	-0.0513467	0.017223
5	A5	121	91.8392	-0.0526852	0.0130024
5	A5	122	92.1031	-0.0535164	0.011139
5	A5	123	92.3669	-0.0544017	0.0101121
5	A5	124	92.6308	-0.0550824	0.00928133
5	A5	125	92.8946	-0.0547675	0.00850907
5	A5	126	93.1584	-0.0562247	0.00786527
5	A5	127	93.4223	-0.0551584	0.00741034
5	A5	128	93.6861	-0.0549904	0.00707119
5	A5	129	93.95	-0.0573668	0.00664246
5	A5	130	94.2138	-0.0584421	0.00590348
5	A5	131	94.4776	-0.0585345	0.00476897
5	A5	132	94.7415	-0.0577821	0.00336167
6	A6	1	60.1783	2.3795	0.285655
6	A6	2	60.4421	2.37043	0.287665
6	A6	3	60.706	2.35426	0.289902
6	A6	4	60.9698	2.33938	0.29188
6	A6	5	61.2337	2.32638	0.293303
6	A6	6	61.4975	2.30977	0.294143
6	A6	7	61.7613	2.29193	0.29457
6	A6	8	62.0252	2.27902	0.294793
6	A6	9	62.289	2.26537	0.2949
6	A6	10	62.5529	2.24907	0.294787
6	A6	11	62.8167	2.23297	0.294247
6	A6	12	63.0806	2.21961	0.293117
6	A6	13	63.3444	2.19976	0.291414
6	A6	14	63.6082	2.18573	0.289345
6	A6	15	63.8721	2.17508	0.287229
6	A6	16	64.1359	2.15937	0.285404
6	A6	17	64.3998	2.13856	0.284214
6	A6	18	64.6636	2.12741	0.28394
6	A6	19	64.9274	2.11581	0.28469
6	A6	20	65.1913	2.10025	0.286277
6	A6	21	65.4551	2.08455	0.288204
6	A6	22	65.719	2.07105	0.28986
6	A6	23	65.9828	2.05064	0.290792
6	A6	24	66.2466	2.03918	0.290871
6	A6	25	66.5105	2.01984	0.290252
6	A6	26	66.7743	2.01116	0.289168
6	A6	27	67.0382	1.99322	0.287771
6	A6	28	67.302	1.97676	0.28613
6	A6	29	67.5658	1.96309	0.284348
6	A6	30	67.8297	1.94784	0.282669
6	A6	31	68.0935	1.93189	0.281433
6	A6	32	68.3574	1.92214	0.28092
6	A6	33	68.6212	1.90425	0.281163
6	A6	34	68.8851	1.89136	0.281899
6	A6	35	69.1489	1.87687	0.282672
6	A6	36	69.4127	1.8611	0.283039
6	A6	37	69.6766	1.84452	0.282767
6	A6	38	69.9404	1.8296	0.281908
6	A6	39	70.2043	1.81599	0.28074
6	A6	40	70.4681	1.80463	0.279614
6	A6	41	70.7319	1.78294	0.278804
6	A6	42	70.9958	1.77306	0.278379
6	A6	43	71.2596	1.76108	0.278183
6	A6	44	71.5235	1.74348	0.277883
6	A6	45	71.7873	1.72642	0.277123
6	A6	46	72.0511	1.71707	0.275695
6	A6	47	72.315	1.69788	0.273668
6	A6	48	72.5788	1.68459	0.271354
6	A6	49	72.8427	1.67221	0.269184
6	A6	50	73.1065	1.65742	0.267553
6	A6	51	73.3704	1.64737	0.266705
6	A6	52	73.6342	1.62648	0.266718
6	A6	53	73.898	1.61902	0.267487
6	A6	54	74.1619	1.60119	0.268718
6	A6	55	74.4257	1.593	0.269949
6	A6	56	74.6896	1.57625	0.270732
6	A6	57	74.9534	1.55639	0.270902
6	A6	58	75.2172	1.54392	0.270796
6	A6	59	75.4811	1.53243	0.271182
6	A6	60	75.7449	1.51836	0.272911
6	A6	61	76.0088	1.50688	0.276467
6	A6	62	76.2726	1.49016	0.281724
6	A6	63	76.5364	1.47765	0.288033
6	A6	64	76.8003	1.46055	0.294624
6	A6	65	77.0641	1.44394	0.30106
6	A6	66	77.328	1.42741	0.307565
6	A6	67	77.5918	1.41019	0.315004
6	A6	68	77.8557	1.39577	0.324523
6	A6	69	78.1195	1.3803	0.336969
6	A6	70	78.3833	1.36565	0.35237
6	A6	71	78.6472	1.34676	0.369686
6	A6	72	78.911	1.32143	0.386924
6	A6	73	79.1749	1.30377	0.401537
6	A6	74	79.4387	1.28003	0.410976
6	A6	75	79.7025	1.25606	0.413297
6	A6	76	79.9664	1.23164	0.407778
6	A6	77	80.2302	1.20386	0.395332
6	A6	78	80.4941	1.18732	0.378502
6	A6	79	80.7579	1.16859	0.36082
6	A6	80	81.0217	1.15117	0.345706
6	A6	81	81.2856	1.14316	0.335363
6	A6	82	81.5494	1.1261	0.330251
6	A6	83	81.8133	1.1083	0.329467
6	A6	84	82.0771	1.08543	0.331826
6	A6	85	82.341	1.06994	0.337022
6	A6	86	82.6048	1.05177	0.346244
6	A6	87	82.8686	1.0385	0.361943
6	A6	88	83.1325	1.022	0.386925
6	A6	89	83.3963	1.00396	0.423192
6	A6	90	83.6602	0.981988	0.470928
6	A6	91	83.924	0.962325	0.527954
6	A6	92	84.1878	0.929583	0.589878
6	A6	93	84.4517	0.899745	0.651152
6	A6	94	84.7155	0.854585	0.706887
6	A6	95	84.9794	0.803497	0.754783
6	A6	96	85.2432	0.752355	0.796058
6	A6	97	85.507	0.719696	0.834502
6	A6	98	85.7709	0.684895	0.873753
6	A6	99	86.0347	0.644551	0.914075
6	A6	100	86.2986	0.593776	0.950578
6	A6	101	86.5624	0.52616	0.974315
6	A6	102	86.8262	0.440562	0.976354
6	A6	103	87.0901	0.357844	0.953179
6	A6	104	87.3539	0.310349	0.910516
6	A6	105	87.6178	0.289411	0.862765
6	A6	106	87.8816	0.272957	0.827145
6	A6	107	88.1455	0.249147	0.814791
6	A6	108	88.4093	0.216922	0.823503
6	A6	109	88.6731	0.163226	0.836802
6	A6	110	88.937	0.0700041	0.830706
6	A6	111	89.2008	-0.026098	0.785133
6	A6	112	89.4647	-0.0436253	0.693738
6	A6	113	89.7285	-0.0456281	0.566769
6	A6	114	89.9923	-0.047712	0.425784
6	A6	115	90.2562	-0.0485159	0.293892
6	A6	116	90.52	-0.0497414	0.187239
6	A6	117	90.7839	-0.0505716	0.111576
6	A6	118	91.0477	-0.0514371	0.0639831
6	A6	119	91.3115	-0.0511402	0.0371492
6	A6	120	91.5754	-0.0537307	0.0233339
6	A6	121	91.8392	-0.054465	0.0165712
6	A6	122	92.1031	-0.0529626	0.0131657
6	A6	123	92.3669	-0.0550336	0.0112371
6	A6	124	92.6308	-0.0556965	0.0100206
6	A6	125	92.8946	-0.0549363	0.00928834
6	A6	126	93.1584	-0.0565237	0.00897628
6	A6	127	93.4223	-0.0547402	0.00897683
6	A6	128	93.6861	-0.0568511	0.00906153
6	A6	129	93.95	-0.0581746	0.00891886
6	A6	130	94.2138	-0.0580039	0.00827738
6	A6	131	94.4776	-0.0583661	0.00704062
6	A6	132	94.7415	-0.0602827	0.00534634
7	A7	1	60.1783	2.64013	0.14776
7	A7	2	60.4421	2.62099	0.148588
7	A7	3	60.706	2.61648	0.150436
7	A7	4	60.9698	2.60707	0.153192
7	A7	5	61.2337	2.58136	0.156383
7	A7	6	61.4975	2.56712	0.159216
7	A7	7	61.7613	2.55312	0.160772
7	A7	8	62.0252	2.53685	0.16037
7	A7	9	62.289	2.5153	0.157963
7	A7	10	62.5529	2.48939	0.154308
7	A7	11	62.8167	2.47343	0.150716
7	A7	12	63.0806	2.47246	0.148423
7	A7	13	63.3444	2.46524	0.147955
7	A7	14	63.6082	2.44215	0.148917
7	A7	15	63.8721	2.42344	0.150365
7	A7	16	64.1359	2.40634	0.151454
7	A7	17	64.3998	2.38638	0.151904
7	A7	18	64.6636	2.37748	0.15202
7	A7	19	64.9274	2.36067	0.152335
7	A7	20	65.1913	2.34839	0.153208
7	A7	21	65.4551	2.32606	0.154609
7	A7	22	65.719	2.31715	0.156162
7	A7	23	65.9828	2.29928	0.157365
7	A7	24	66.2466	2.27622	0.157831
7	A7	25	66.5105	2.2639	0.157455
7	A7	26	66.7743	2.24359	0.15644
7	A7	27	67.0382	2.23342	0.155212
7	A7	28	67.302	2.21152	0.154252
7	A7	29	67.5658	2.19882	0.153903
7	A7	30	67.8297	2.18442	0.154228
7	A7	31	68.0935	2.17059	0.154984
7	A7	32	68.3574	2.15435	0.155742
7	A7	33	68.6212	2.13179	0.1561
7	A7	34	68.8851	2.11943	0.155892
7	A7	35	69.1489	2.09876	0.155243
7	A7	36	69.4127	2.08666	0.154452
7	A7	37	69.6766	2.07282	0.153812
7	A7	38	69.9404	2.05331	0.153483
7	A7	39	70.2043	2.03821	0.153501
7	A7	40	70.4681	2.02511	0.153857
7	A7	41	70.7319	2.00191	0.15453
7	A7	42	70.9958	1.99101	0.15544
7	A7	43	71.2596	1.97974	0.156373
7	A7	44	71.5235	1.95769	0.156989
7	A7	45	71.7873	1.9408	0.156966
7	A7	46	72.0511	1.92269	0.156208
7	A7	47	72.315	1.90735	0.154953
7	A7	48	72.5788	1.88953	0.153687
7	A7	49	72.8427	1.8774	0.152883
7	A7	50	73.1065	1.86562	0.152755
7	A7	51	73.3704	1.84594	0.153162
7	A7	52	73.6342	1.82868	0.153737
7	A7	53	73.898	1.81578	0.154122
7	A7	54	74.1619	1.79517	0.154179
7	A7	55	74.4257	1.77999	0.154029
7	A7	56	74.6896	1.76486	0.153928
7	A7	57	74.9534	1.75257	0.154089
7	A7	58	75.2172	1.73418	0.15455
7	A7	59	75.4811	1.71752	0.155173
7	A7	60	75.7449	1.7001	0.155733
7	A7	61	76.0088	1.68618	0.156033
7	A7	62	76.2726	1.6691	0.155998
7	A7	63	76.5364	1.65245	0.155714
7	A7	64	76.8003	1.63495	0.155424
7	A7	65	77.0641	1.61715	0.155474
7	A7	66	77.328	1.60857	0.156206
7	A7	67	77.5918	1.58768	0.157853
7	A7	68	77.8557	1.57355	0.160475
7	A7	69	78.1195	1.55489	0.163945
7	A7	70	78.3833	1.53987	0.167974
7	A7	71	78.6472	1.52109	0.172124
7	A7	72	78.911	1.50269	0.175822
7	A7	73	79.1749	1.48692	0.178417
7	A7	74	79.4387	1.46203	0.179312
7	A7	75	79.7025	1.4412	0.178159
7	A7	76	79.9664	1.42701	0.175006
7	A7	77	80.2302	1.40461	0.170325
7	A7	78	80.4941	1.38552	0.164868
7	A7	79	80.7579	1.37487	0.15941
7	A7	80	81.0217	1.36049	0.154493
7	A7	81	81.2856	1.34205	0.150321
7	A7	82	81.5494	1.32816	0.146847
7	A7	83	81.8133	1.30995	0.144002
7	A7	84	82.0771	1.29812	0.141925
7	A7	85	82.341	1.28266	0.141075
7	A7	86	82.6048	1.27156	0.142167
7	A7	87	82.8686	1.25585	0.145962
7	A7	88	83.1325	1.24111	0.152995
7	A7	89	83.3963	1.22962	0.163416
7	A7	90	83.6602	1.22524	0.177139
7	A7	91	83.924	1.18489	0.194367
7	A7	92	84.1878	1.16631	0.216326
7	A7	93	84.4517	1.14539	0.245791
7	A7	94	84.7155	1.12836	0.286999
7	A7	95	84.9794	1.10055	0.344787
7	A7	96	85.2432	1.07472	0.423093
7	A7	97	85.507	1.03809	0.523206
7	A7	98	85.7709	0.987023	0.642146
7	A7	99	86.0347	0.919539	0.771566
7	A7	100	86.2986	0.822056	0.897541
7	A7	101	86.5624	0.675261	1.00175
7	A7	102	86.8262	0.491347	1.06452
7	A7	103	87.0901	0.297035	1.06978
7	A7	104	87.3539	0.137338	1.01059
7	A7	105	87.6178	0.0349253	0.892894
7	A7	106	87.8816	-0.00563119	0.734963
7	A7	107	88.1455	-0.0166747	0.562208
7	A7	108	88.4093	-0.0218738	0.399399
7	A7	109	88.6731	-0.0247235	0.264001
7	A7	110	88.937	-0.0251272	0.163317
7	A7	111	89.2008	-0.0275992	0.0957494
7	A7	112	89.4647	-0.0297384	0.0544781
7	A7	113	89.7285	-0.0297164	0.0312853
7	A7	114	89.9923	-0.0316387	0.0190972
7	A7	115	90.2562	-0.032005	0.0129479
7	A7	116	90.52	-0.0324369	0.00984422
7	A7	117	90.7839	-0.0323447	0.00818358
7	A7	118	91.0477	-0.0342508	0.00718414
7	A7	119	91.3115	-0.0360519	0.00650259
7	A7	120	91.5754	-0.0344706	0.00602017
7	A7	121	91.8392	-0.0352772	0.00571488
7	A7	122	92.1031	-0.0358968	0.00557114
7	A7	123	92.3669	-0.0367549	0.00553056
7	A7	124	92.6308	-0.0370796	0.00549945
7	A7	125	92.8946	-0.0391549	0.00539819
7	A7	126	93.1584	-0.0381317	0.00520401
7	A7	127	93.4223	-0.0399222	0.00494482
7	A7	128	93.6861	-0.0379862	0.00464678
7	A7	129	93.95	-0.0392865	0.00428446
7	A7	130	94.2138	-0.0419832	0.00378493
7	A7	131	94.4776	-0.0407461	0.00309006
7	A7	132	94.7415	-0.0428422	0.0022257
8	A8	1	60.1783	2.65525	0.153257
8	A8	2	60.4421	2.64469	0.152767
8	A8	3	60.706	2.62524	0.152009
8	A8	4	60.9698	2.60839	0.151418
8	A8	5	61.2337	2.59411	0.151642
8	A8	6	61.4975	2.58731	0.153179
8	A8	7	61.7613	2.57069	0.155985
8	A8	8	62.0252	2.55428	0.159377
8	A8	9	62.289	2.53516	0.162268
8	A8	10	62.5529	2.51786	0.163666
8	A8	11	62.8167	2.49826	0.163117
8	A8	12	63.0806	2.48034	0.160888
8	A8	13	63.3444	2.45654	0.157785
8	A8	14	63.6082	2.45141	0.154741
8	A8	15	63.8721	2.4381	0.152395
8	A8	16	64.1359	2.41833	0.150928
8	A8	17	64.3998	2.40531	0.150171
8	A8	18	64.6636	2.38051	0.149861
8	A8	19	64.9274	2.37454	0.149839
8	A8	20	65.1913	2.36044	0.150055
8	A8	21	65.4551	2.33822	0.150488
8	A8	22	65.719	2.32627	0.151054
8	A8	23	65.9828	2.31118	0.151606
8	A8	24	66.2466	2.29553	0.152012
8	A8	25	66.5105	2.27842	0.152229
8	A8	26	66.7743	2.25659	0.152334
8	A8	27	67.0382	2.24989	0.152466
8	A8	28	67.302	2.23406	0.152768
8	A8	29	67.5658	2.21425	0.153349
8	A8	30	67.8297	2.19768	0.154312
8	A8	31	68.0935	2.18476	0.155762
8	A8	32	68.3574	2.16581	0.157771
8	A8	33	68.6212	2.15767	0.160285
8	A8	34	68.8851	2.13249	0.163077
8	A8	35	69.1489	2.12012	0.165772
8	A8	36	69.4127	2.10218	0.16796
8	A8	37	69.6766	2.07843	0.16932
8	A8	38	69.9404	2.0681	0.169713
8	A8	39	70.2043	2.04245	0.169194
8	A8	40	70.4681	2.02683	0.167964
8	A8	41	70.7319	2.01306	0.166281
8	A8	42	70.9958	1.99196	0.164392
8	A8	43	71.2596	1.97772	0.162498
8	A8	44	71.5235	1.95898	0.160763
8	A8	45	71.7873	1.94306	0.159335
8	A8	46	72.0511	1.9285	0.158339
8	A8	47	72.315	1.90963	0.15785
8	A8	48	72.5788	1.89668	0.157837
8	A8	49	72.8427	1.87983	0.158169
8	A8	50	73.1065	1.86286	0.158638
8	A8	51	73.3704	1.84488	0.159042
8	A8	52	73.6342	1.82942	0.159253
8	A8	53	73.898	1.81291	0.159241
8	A8	54	74.1619	1.79616	0.159062
8	A8	55	74.4257	1.77981	0.158798
8	A8	56	74.6896	1.76286	0.158529
8	A8	57	74.9534	1.74786	0.158322
8	A8	58	75.2172	1.73176	0.158242
8	A8	59	75.4811	1.71082	0.15836
8	A8	60	75.7449	1.69746	0.158715
8	A8	61	76.0088	1.68549	0.159259
8	A8	62	76.2726	1.6648	0.159837
8	A8	63	76.5364	1.64813	0.16024
8	A8	64	76.8003	1.62988	0.160323
8	A8	65	77.0641	1.61654	0.160124
8	A8	66	77.328	1.59557	0.159891
8	A8	67	77.5918	1.57927	0.159999
8	A8	68	77.8557	1.56542	0.160799
8	A8	69	78.1195	1.55493	0.162481
8	A8	70	78.3833	1.531	0.165025
8	A8	71	78.6472	1.51073	0.168222
8	A8	72	78.911	1.50019	0.171707
8	A8	73	79.1749	1.48213	0.174961
8	A8	74	79.4387	1.4615	0.177357
8	A8	75	79.7025	1.44014	0.178268
8	A8	76	79.9664	1.4229	0.177274
8	A8	77	80.2302	1.39886	0.174335
8	A8	78	80.4941	1.38491	0.16985
8	A8	79	80.7579	1.36644	0.164535
8	A8	80	81.0217	1.351	0.159191
8	A8	81	81.2856	1.33447	0.154469
8	A8	82	81.5494	1.32157	0.150725
8	A8	83	81.8133	1.30594	0.148015
8	A8	84	82.0771	1.29354	0.146229
8	A8	85	82.341	1.27269	0.145289
8	A8	86	82.6048	1.26054	0.145304
8	A8	87	82.8686	1.24624	0.146632
8	A8	88	83.1325	1.23422	0.149819
8	A8	89	83.3963	1.21683	0.155554
8	A8	90	83.6602	1.20496	0.164722
8	A8	91	83.924	1.18288	0.178611
8	A8	92	84.1878	1.16946	0.199163
8	A8	93	84.4517	1.14762	0.229146
8	A8	94	84.7155	1.13159	0.272076
8	A8	95	84.9794	1.10545	0.331752
8	A8	96	85.2432	1.07418	0.411347
8	A8	97	85.507	1.03837	0.512053
8	A8	98	85.7709	0.994327	0.63149
8	A8	99	86.0347	0.925436	0.762258
8	A8	100	86.2986	0.831983	0.89121
8	A8	101	86.5624	0.690541	1.0002
8	A8	102	86.8262	0.503786	1.06897
8	A8	103	87.0901	0.308618	1.08028
8	A8	104	87.3539	0.140828	1.0259
8	A8	105	87.6178	0.034949	0.910785
8	A8	106	87.8816	-0.00713121	0.75296
8	A8	107	88.1455	-0.0185997	0.578227
8	A8	108	88.4093	-0.0249063	0.412167
8	A8	109	88.6731	-0.0268232	0.27311
8	A8	110	88.937	-0.0298024	0.169031
8	A8	111	89.2008	-0.0319587	0.0987345
8	A8	112	89.4647	-0.0305733	0.0555537
8	A8	113	89.7285	-0.0320092	0.0312363
8	A8	114	89.9923	-0.033915	0.0185407
8	A8	115	90.2562	-0.0335685	0.0122696
8	A8	116	90.52	-0.035428	0.00922372
8	A8	117	90.7839	-0.0363466	0.0076859
8	A8	118	91.0477	-0.0349068	0.00685246
8	A8	119	91.3115	-0.0370998	0.00639094
8	A8	120	91.5754	-0.0369318	0.00616347
8	A8	121	91.8392	-0.0381777	0.00609147
8	A8	122	92.1031	-0.038205	0.00611315
8	A8	123	92.3669	-0.0398789	0.00618046
8	A8	124	92.6308	-0.0391529	0.00625748
8	A8	125	92.8946	-0.0406631	0.00630823
8	A8	126	93.1584	-0.0410761	0.00628362
8	A8	127	93.4223	-0.0413452	0.00612182
8	A8	128	93.6861	-0.0439663	0.00576563
8	A8	129	93.95	-0.0429644	0.00518666
8	A8	130	94.2138	-0.0430693	0.00440228
8	A8	131	94.4776	-0.0447366	0.00347763
8	A8	132	94.7415	-0.044873	0.00251299
9	A9	1	60.1783	2.53136	0.152572
9	A9	2	60.4421	2.51919	0.154809
9	A9	3	60.706	2.50664	0.156332
9	A9	4	60.9698	2.47924	0.15662
9	A9	5	61.2337	2.46396	0.155748
9	A9	6	61.4975	2.45119	0.154302
9	A9	7	61.7613	2.44133	0.152969
9	A9	8	62.0252	2.42718	0.152132
9	A9	9	62.289	2.41145	0.151741
9	A9	10	62.5529	2.39075	0.15151
9	A9	11	62.8167	2.37728	0.151211
9	A9	12	63.0806	2.36314	0.150851
9	A9	13	63.3444	2.3511	0.150596
9	A9	14	63.6082	2.33176	0.150631
9	A9	15	63.8721	2.31978	0.151004
9	A9	16	64.1359	2.30643	0.151611
9	A9	17	64.3998	2.28555	0.152249
9	A9	18	64.6636	2.2737	0.152697
9	A9	19	64.9274	2.26086	0.15279
9	A9	20	65.1913	2.23917	0.152457
9	A9	21	65.4551	2.22835	0.151743
9	A9	22	65.719	2.20989	0.150793
9	A9	23	65.9828	2.19655	0.149789
9	A9	24	66.2466	2.18175	0.148909
9	A9	25	66.5105	2.17036	0.148303
9	A9	26	66.7743	2.15013	0.148112
9	A9	27	67.0382	2.13457	0.148471
9	A9	28	67.302	2.12635	0.149465
9	A9	29	67.5658	2.11073	0.151035
9	A9	30	67.8297	2.0921	0.152927
9	A9	31	68.0935	2.07901	0.154727
9	A9	32	68.3574	2.06468	0.155985
9	A9	33	68.6212	2.04616	0.156396
9	A9	34	68.8851	2.0269	0.15591
9	A9	35	69.1489	2.01319	0.154743
9	A9	36	69.4127	2.0017	0.15328
9	A9	37	69.6766	1.98101	0.151919
9	A9	38	69.9404	1.96984	0.150947
9	A9	39	70.2043	1.95257	0.150465
9	A9	40	70.4681	1.94007	0.150384
9	A9	41	70.7319	1.92462	0.150488
9	A9	42	70.9958	1.90964	0.150527
9	A9	43	71.2596	1.89117	0.150331
9	A9	44	71.5235	1.87796	0.149862
9	A9	45	71.7873	1.86222	0.149189
9	A9	46	72.0511	1.84961	0.148408
9	A9	47	72.315	1.83281	0.147576
9	A9	48	72.5788	1.81982	0.146715
9	A9	49	72.8427	1.8037	0.145891
9	A9	50	73.1065	1.78726	0.145259
9	A9	51	73.3704	1.77458	0.145046
9	A9	52	73.6342	1.76166	0.145425
9	A9	53	73.898	1.74906	0.146384
9	A9	54	74.1619	1.73376	0.147685
9	A9	55	74.4257	1.71553	0.148965
9	A9	56	74.6896	1.70486	0.149914
9	A9	57	74.9534	1.68224	0.150425
9	A9	58	75.2172	1.67253	0.150631
9	A9	59	75.4811	1.65409	0.15079
9	A9	60	75.7449	1.64421	0.151127
9	A9	61	76.0088	1.6275	0.151721
9	A9	62	76.2726	1.6093	0.152514
9	A9	63	76.5364	1.59837	0.153397
9	A9	64	76.8003	1.57723	0.154337
9	A9	65	77.0641	1.56663	0.155426
9	A9	66	77.328	1.54923	0.156876
9	A9	67	77.5918	1.53274	0.15896
9	A9	68	77.8557	1.51776	0.161922
9	A9	69	78.1195	1.50329	0.165877
9	A9	70	78.3833	1.48542	0.170705
9	A9	71	78.6472	1.46925	0.175979
9	A9	72	78.911	1.45226	0.180978
9	A9	73	79.1749	1.43079	0.184825
9	A9	74	79.4387	1.41235	0.186732
9	A9	75	79.7025	1.38804	0.186264
9	A9	76	79.9664	1.3697	0.183494
9	A9	77	80.2302	1.35241	0.178983
9	A9	78	80.4941	1.33474	0.173572
9	A9	79	80.7579	1.3193	0.168108
9	A9	80	81.0217	1.30418	0.163216
9	A9	81	81.2856	1.28756	0.159227
9	A9	82	81.5494	1.27225	0.156246
9	A9	83	81.8133	1.259	0.154297
9	A9	84	82.0771	1.23658	0.153436
9	A9	85	82.341	1.2321	0.153805
9	A9	86	82.6048	1.21344	0.155609
9	A9	87	82.8686	1.19755	0.159125
9	A9	88	83.1325	1.18172	0.164724
9	A9	89	83.3963	1.1658	0.17292
9	A9	90	83.6602	1.15021	0.184394
9	A9	91	83.924	1.13195	0.20003
9	A9	92	84.1878	1.11392	0.22102
9	A9	93	84.4517	1.09236	0.249099
9	A9	94	84.7155	1.06707	0.286767
9	A9	95	84.9794	1.035	0.337268
9	A9	96	85.2432	1.00798	0.404019
9	A9	97	85.507	0.977808	0.489382
9	A9	98	85.7709	0.93334	0.592973
9	A9	99	86.0347	0.875426	0.709916
9	A9	100	86.2986	0.792272	0.829625
9	A9	101	86.5624	0.672882	0.93589
9	A9	102	86.8262	0.513439	1.00912
9	A9	103	87.0901	0.327111	1.03113
9	A9	104	87.3539	0.165645	0.991379
9	A9	105	87.6178	0.0570506	0.892018
9	A9	106	87.8816	0.0135698	0.748692
9	A9	107	88.1455	0.000472787	0.585909
9	A9	108	88.4093	-0.00419024	0.428968
9	A9	109	88.6731	-0.00634449	0.296398
9	A9	110	88.937	-0.0162248	0.196289
9	A9	111	89.2008	-0.0256328	0.127324
9	A9	112	89.4647	-0.0319433	0.0827501
9	A9	113	89.7285	-0.0325358	0.054662
9	A9	114	89.9923	-0.0330341	0.03671
9	A9	115	90.2562	-0.0314018	0.0248704
9	A9	116	90.52	-0.0356198	0.0169558
9	A9	117	90.7839	-0.034259	0.01179
9	A9	118	91.0477	-0.0350599	0.00861424
9	A9	119	91.3115	-0.0355852	0.00683307
9	A9	120	91.5754	-0.0351675	0.00596399
9	A9	121	91.8392	-0.037225	0.00564166
9	A9	122	92.1031	-0.0369289	0.00561301
9	A9	123	92.3669	-0.0372805	0.00571814
9	A9	124	92.6308	-0.0385385	0.0058642
9	A9	125	92.8946	-0.040092	0.00599503
9	A9	126	93.1584	-0.0376402	0.00606103
9	A9	127	93.4223	-0.0402169	0.00600097
9	A9	128	93.6861	-0.0425672	0.00574712
9	A9	129	93.95	-0.0406758	0.00525116
9	A9	130	94.2138	-0.0420521	0.00451349
9	A9	131	94.4776	-0.0427588	0.0035961
9	A9	132	94.7415	-0.043256	0.00261045
10	A10	1	60.1783	2.88101	0.163056
10	A10	2	60.4421	2.86781	0.16219
10	A10	3	60.706	2.85257	0.161293
10	A10	4	60.9698	2.83681	0.160704
10	A10	5	61.2337	2.82474	0.160724
10	A10	6	61.4975	2.80998	0.161451
10	A10	7	61.7613	2.78985	0.162712
10	A10	8	62.0252	2.77313	0.164163
10	A10	9	62.289	2.75671	0.165463
10	A10	10	62.5529	2.7415	0.166423
10	A10	11	62.8167	2.72187	0.167084
10	A10	12	63.0806	2.70173	0.167652
10	A10	13	63.3444	2.6891	0.168386
10	A10	14	63.6082	2.67317	0.169441
10	A10	15	63.8721	2.65503	0.17077
10	A10	16	64.1359	2.63117	0.17213
10	A10	17	64.3998	2.62325	0.173166
10	A10	18	64.6636	2.59988	0.173545
10	A10	19	64.9274	2.57851	0.173088
10	A10	20	65.1913	2.56288	0.171813
10	A10	21	65.4551	2.54504	0.169907
10	A10	22	65.719	2.52948	0.167645
10	A10	23	65.9828	2.50885	0.165317
10	A10	24	66.2466	2.49503	0.1632
10	A10	25	66.5105	2.47694	0.161545
10	A10	26	66.7743	2.45969	0.160559
10	A10	27	67.0382	2.44755	0.160349
10	A10	28	67.302	2.428	0.160868
10	A10	29	67.5658	2.41593	0.161909
10	A10	30	67.8297	2.39456	0.16317
10	A10	31	68.0935	2.38151	0.164362
10	A10	32	68.3574	2.35949	0.165302
10	A10	33	68.6212	2.34605	0.165918
10	A10	34	68.8851	2.32613	0.166207
10	A10	35	69.1489	2.31255	0.166165
10	A10	36	69.4127	2.29529	0.165777
10	A10	37	69.6766	2.27415	0.165074
10	A10	38	69.9404	2.25404	0.164174
10	A10	39	70.2043	2.24498	0.163271
10	A10	40	70.4681	2.22596	0.162541
10	A10	41	70.7319	2.20795	0.162065
10	A10	42	70.9958	2.19093	0.161798
10	A10	43	71.2596	2.17803	0.161622
10	A10	44	71.5235	2.15651	0.161392
10	A10	45	71.7873	2.14014	0.160981
10	A10	46	72.0511	2.12867	0.16027
10	A10	47	72.315	2.10663	0.159175
10	A10	48	72.5788	2.09377	0.157689
10	A10	49	72.8427	2.07236	0.155938
10	A10	50	73.1065	2.05968	0.154193
10	A10	51	73.3704	2.0436	0.152803
10	A10	52	73.6342	2.02949	0.152072
10	A10	53	73.898	2.01774	0.152161
10	A10	54	74.1619	1.99315	0.153043
10	A10	55	74.4257	1.98668	0.154549
10	A10	56	74.6896	1.96864	0.156437
10	A10	57	74.9534	1.94938	0.158465
10	A10	58	75.2172	1.93216	0.160424
10	A10	59	75.4811	1.91673	0.16213
10	A10	60	75.7449	1.90402	0.163445
10	A10	61	76.0088	1.88587	0.164345
10	A10	62	76.2726	1.85954	0.165016
10	A10	63	76.5364	1.84508	0.165856
10	A10	64	76.8003	1.83512	0.167314
10	A10	65	77.0641	1.8194	0.169629
10	A10	66	77.328	1.79916	0.172682
10	A10	67	77.5918	1.77901	0.17608
10	A10	68	77.8557	1.76176	0.179432
10	A10	69	78.1195	1.73925	0.182607
10	A10	70	78.3833	1.72072	0.185789
10	A10	71	78.6472	1.70583	0.189268
10	A10	72	78.911	1.6877	0.193136
10	A10	73	79.1749	1.66335	0.197052
10	A10	74	79.4387	1.64456	0.200235
10	A10	75	79.7025	1.62505	0.201686
10	A10	76	79.9664	1.60114	0.200572
10	A10	77	80.2302	1.57204	0.196587
10	A10	78	80.4941	1.55244	0.190146
10	A10	79	80.7579	1.54015	0.1823
10	A10	80	81.0217	1.51958	0.174434
10	A10	81	81.2856	1.49979	0.167866
10	A10	82	81.5494	1.49074	0.163509
10	A10	83	81.8133	1.47403	0.161704
10	A10	84	82.0771	1.46033	0.162259
10	A10	85	82.341	1.44141	0.164663
10	A10	86	82.6048	1.42305	0.168398
10	A10	87	82.8686	1.40772	0.173244
10	A10	88	83.1325	1.38721	0.179459
10	A10	89	83.3963	1.37033	0.187798
10	A10	90	83.6602	1.35013	0.199424
10	A10	91	83.924	1.33586	0.215845
10	A10	92	84.1878	1.31075	0.238962
10	A10	93	84.4517	1.28961	0.271262
10	A10	94	84.7155	1.26169	0.31597
10	A10	95	84.9794	1.23084	0.376888
10	A10	96	85.2432	1.19581	0.457608
10	A10	97	85.507	1.1592	0.560058
10	A10	98	85.7709	1.11065	0.682639
10	A10	99	86.0347	1.03818	0.818469
10	A10	100	86.2986	0.936987	0.954425
10	A10	101	86.5624	0.79119	1.07171
10	A10	102	86.8262	0.596961	1.14873
10	A10	103	87.0901	0.389504	1.16638
10	A10	104	87.3539	0.206334	1.11461
10	A10	105	87.6178	0.0842754	0.997362
10	A10	106	87.8816	0.034626	0.832899
10	A10	107	88.1455	0.0213041	0.648565
10	A10	108	88.4093	0.012813	0.472068
10	A10	109	88.6731	0.0105094	0.32352
10	A10	110	88.937	0.00284736	0.21166
10	A10	111	89.2008	-0.00576498	0.135009
10	A10	112	89.4647	-0.012305	0.0861034
10	A10	113	89.7285	-0.0129143	0.0560515
10	A10	114	89.9923	-0.0141388	0.0375132
10	A10	115	90.2562	-0.0153762	0.025674
10	A10	116	90.52	-0.0155801	0.0178594
10	A10	117	90.7839	-0.0166175	0.0126974
10	A10	118	91.0477	-0.0166051	0.00943132
10	A10	119	91.3115	-0.0183224	0.00755382
10	A10	120	91.5754	-0.0174517	0.00666955
10	A10	121	91.8392	-0.0174179	0.00645012
10	A10	122	92.1031	-0.0196632	0.0066122
10	A10	123	92.3669	-0.0206123	0.00690912
10	A10	124	92.6308	-0.0201201	0.00713968
10	A10	125	92.8946	-0.022562	0.00716577
10	A10	126	93.1584	-0.0213262	0.0069237
10	A10	127	93.4223	-0.0247	0.00642039
10	A10	128	93.6861	-0.0241525	0.0057126
10	A10	129	93.95	-0.0232378	0.00487494
10	A10	130	94.2138	-0.0246621	0.00397116
10	A10	131	94.4776	-0.025007	0.00304622
10	A10	132	94.7415	-0.0267241	0.00214181
11	A11	1	60.1783	2.36038	0.222974
11	A11	2	60.4421	2.35635	0.223907
11	A11	3	60.706	2.34477	0.225872
11	A11	4	60.9698	2.33768	0.228289
11	A11	5	61.2337	2.31605	0.230278
11	A11	6	61.4975	2.29971	0.231122
11	A11	7	61.7613	2.28175	0.230642
11	A11	8	62.0252	2.26882	0.229273
11	A11	9	62.289	2.2626	0.227786
11	A11	10	62.5529	2.24052	0.226897
11	A11	11	62.8167	2.2297	0.227013
11	A11	12	63.0806	2.21571	0.228167
11	A11	13	63.3444	2.20139	0.230115
11	A11	14	63.6082	2.18697	0.232441
11	A11	15	63.8721	2.17279	0.234668
11	A11	16	64.1359	2.15482	0.236346
11	A11	17	64.3998	2.14202	0.237132
11	A11	18	64.6636	2.12535	0.236857
11	A11	19	64.9274	2.10999	0.235582
11	A11	20	65.1913	2.09556	0.233642
11	A11	21	65.4551	2.08268	0.231631
11	A11	22	65.719	2.06134	0.230276
11	A11	23	65.9828	2.05167	0.230171
11	A11	24	66.2466	2.04205	0.231478
11	A11	25	66.5105	2.02589	0.233789
11	A11	26	66.7743	2.01096	0.236306
11	A11	27	67.0382	1.99249	0.238255
11	A11	28	67.302	1.97386	0.239225
11	A11	29	67.5658	1.96355	0.239278
11	A11	30	67.8297	1.94957	0.238752
11	A11	31	68.0935	1.93296	0.23799
11	A11	32	68.3574	1.91637	0.237176
11	A11	33	68.6212	1.90289	0.236315
11	A11	34	68.8851	1.88679	0.235311
11	A11	35	69.1489	1.87678	0.234046
11	A11	36	69.4127	1.85491	0.232454
11	A11	37	69.6766	1.84359	0.230586
11	A11	38	69.9404	1.82603	0.228622
11	A11	39	70.2043	1.81641	0.226831
11	A11	40	70.4681	1.79927	0.225474
11	A11	41	70.7319	1.78395	0.224719
11	A11	42	70.9958	1.77372	0.224581
11	A11	43	71.2596	1.75808	0.22492
11	A11	44	71.5235	1.74237	0.225451
11	A11	45	71.7873	1.72836	0.225782
11	A11	46	72.0511	1.71679	0.225493
11	A11	47	72.315	1.69947	0.224271
11	A11	48	72.5788	1.686	0.222082
11	A11	49	72.8427	1.66646	0.219264
11	A11	50	73.1065	1.65905	0.216428
11	A11	51	73.3704	1.64189	0.214186
11	A11	52	73.6342	1.63636	0.212856
11	A11	53	73.898	1.61681	0.212348
11	A11	54	74.1619	1.6067	0.212323
11	A11	55	74.4257	1.58868	0.212487
11	A11	56	74.6896	1.57681	0.2128
11	A11	57	74.9534	1.5629	0.213469
11	A11	58	75.2172	1.55391	0.2148
11	A11	59	75.4811	1.53991	0.217047
11	A11	60	75.7449	1.51922	0.220373
11	A11	61	76.0088	1.51039	0.224838
11	A11	62	76.2726	1.49791	0.23034
11	A11	63	76.5364	1.4818	0.236534
11	A11	64	76.8003	1.46915	0.242867
11	A11	65	77.0641	1.44989	0.248823
11	A11	66	77.328	1.43059	0.254253
11	A11	67	77.5918	1.41543	0.25958
11	A11	68	77.8557	1.3999	0.265675
11	A11	69	78.1195	1.3857	0.273477
11	A11	70	78.3833	1.36975	0.283557
11	A11	71	78.6472	1.35021	0.295823
11	A11	72	78.911	1.32771	0.309435
11	A11	73	79.1749	1.31442	0.322865
11	A11	74	79.4387	1.2891	0.334108
11	A11	75	79.7025	1.26825	0.341067
11	A11	76	79.9664	1.23979	0.342123
11	A11	77	80.2302	1.21419	0.33671
11	A11	78	80.4941	1.19379	0.325617
11	A11	79	80.7579	1.17165	0.310819
11	A11	80	81.0217	1.15629	0.294876
11	A11	81	81.2856	1.13898	0.280207
11	A11	82	81.5494	1.1263	0.268611
11	A11	83	81.8133	1.10948	0.261207
11	A11	84	82.0771	1.08962	0.25872
11	A11	85	82.341	1.07896	0.261906
11	A11	86	82.6048	1.06568	0.27184
11	A11	87	82.8686	1.04732	0.290024
11	A11	88	83.1325	1.03096	0.318237
11	A11	89	83.3963	1.01282	0.358111
11	A11	90	83.6602	0.991646	0.410397
11	A11	91	83.924	0.970985	0.474032
11	A11	92	84.1878	0.939087	0.545414
11	A11	93	84.4517	0.902053	0.618492
11	A11	94	84.7155	0.861619	0.686148
11	A11	95	84.9794	0.792929	0.742673
11	A11	96	85.2432	0.72235	0.786245
11	A11	97	85.507	0.668796	0.819919
11	A11	98	85.7709	0.630928	0.850072
11	A11	99	86.0347	0.587839	0.882594
11	A11	100	86.2986	0.535581	0.918497
11	A11	101	86.5624	0.470574	0.951312
11	A11	102	86.8262	0.378387	0.96821
11	A11	103	87.0901	0.274507	0.955116
11	A11	104	87.3539	0.176719	0.903812
11	A11	105	87.6178	0.130263	0.817294
11	A11	106	87.8816	0.113687	0.709921
11	A11	107	88.1455	0.105662	0.60168
11	A11	108	88.4093	0.0931803	0.509489
11	A11	109	88.6731	0.0752471	0.440396
11	A11	110	88.937	0.0455989	0.390319
11	A11	111	89.2008	-0.00773903	0.348482
11	A11	112	89.4647	-0.0347237	0.304406
11	A11	113	89.7285	-0.0350427	0.253304
11	A11	114	89.9923	-0.0388243	0.197296
11	A11	115	90.2562	-0.0389579	0.142756
11	A11	116	90.52	-0.0382	0.096183
11	A11	117	90.7839	-0.0386185	0.0611986
11	A11	118	91.0477	-0.0409687	0.0378575
11	A11	119	91.3115	-0.0425743	0.0237937
11	A11	120	91.5754	-0.0428275	0.0159327
11	A11	121	91.8392	-0.0423632	0.0117243
11	A11	122	92.1031	-0.0434196	0.00955549
11	A11	123	92.3669	-0.0431599	0.00857039
11	A11	124	92.6308	-0.0435131	0.00830107
11	A11	125	92.8946	-0.0435023	0.00840182
11	A11	126	93.1584	-0.0467331	0.00856473
11	A11	127	93.4223	-0.0457049	0.00854543
11	A11	128	93.6861	-0.0461878	0.00819708
11	A11	129	93.95	-0.0461952	0.00746669
11	A11	130	94.2138	-0.0486449	0.00637415
11	A11	131	94.4776	-0.0475999	0.00500565
11	A11	132	94.7415	-0.0487886	0.00351637
12	A12	1	60.1783	2.50836	0.253594
12	A12	2	60.4421	2.49074	0.253426
12	A12	3	60.706	2.48373	0.253168
12	A12	4	60.9698	2.46257	0.253134
12	A12	5	61.2337	2.44732	0.253677
12	A12	6	61.4975	2.44338	0.254872
12	A12	7	61.7613	2.42727	0.256389
12	A12	8	62.0252	2.39976	0.257675
12	A12	9	62.289	2.38932	0.258323
12	A12	10	62.5529	2.37547	0.258334
12	A12	11	62.8167	2.36094	0.258084
12	A12	12	63.0806	2.34343	0.258094
12	A12	13	63.3444	2.32866	0.258732
12	A12	14	63.6082	2.31349	0.260051
12	A12	15	63.8721	2.30231	0.261757
12	A12	16	64.1359	2.28114	0.26333
12	A12	17	64.3998	2.26624	0.264227
12	A12	18	64.6636	2.24886	0.264091
12	A12	19	64.9274	2.23594	0.262913
12	A12	20	65.1913	2.2184	0.261065
12	A12	21	65.4551	2.19963	0.259201
12	A12	22	65.719	2.18617	0.258012
12	A12	23	65.9828	2.17472	0.25789
12	A12	24	66.2466	2.15942	0.258731
12	A12	25	66.5105	2.14306	0.25997
12	A12	26	66.7743	2.12628	0.260895
12	A12	27	67.0382	2.10898	0.261035
12	A12	28	67.302	2.09337	0.260357
12	A12	29	67.5658	2.07453	0.259154
12	A12	30	67.8297	2.06983	0.257771
12	A12	31	68.0935	2.04587	0.256376
12	A12	32	68.3574	2.03438	0.25498
12	A12	33	68.6212	2.01585	0.253629
12	A12	34	68.8851	2.00133	0.252559
12	A12	35	69.1489	1.9876	0.252156
12	A12	36	69.4127	1.97251	0.252728
12	A12	37	69.6766	1.95977	0.254264
12	A12	38	69.9404	1.94318	0.256357
12	A12	39	70.2043	1.92825	0.25835
12	A12	40	70.4681	1.90814	0.259612
12	A12	41	70.7319	1.89601	0.25975
12	A12	42	70.9958	1.8781	0.258702
12	A12	43	71.2596	1.86468	0.25668
12	A12	44	71.5235	1.84553	0.254048
12	A12	45	71.7873	1.83326	0.251174
12	A12	46	72.0511	1.81626	0.248337
12	A12	47	72.315	1.80788	0.245707
12	A12	48	72.5788	1.78671	0.24341
12	A12	49	72.8427	1.772	0.241616
12	A12	50	73.1065	1.75975	0.240516
12	A12	51	73.3704	1.74742	0.240199
12	A12	52	73.6342	1.73363	0.240492
12	A12	53	73.898	1.71669	0.240957
12	A12	54	74.1619	1.70435	0.241101
12	A12	55	74.4257	1.68743	0.240707
12	A12	56	74.6896	1.67217	0.240043
12	A12	57	74.9534	1.65499	0.239816
12	A12	58	75.2172	1.6473	0.240843
12	A12	59	75.4811	1.6359	0.243675
12	A12	60	75.7449	1.61616	0.248371
12	A12	61	76.0088	1.60128	0.254556
12	A12	62	76.2726	1.58908	0.261628
12	A12	63	76.5364	1.57105	0.268987
12	A12	64	76.8003	1.55347	0.276157
12	A12	65	77.0641	1.54037	0.282851
12	A12	66	77.328	1.51626	0.289029
12	A12	67	77.5918	1.50295	0.294985
12	A12	68	77.8557	1.48507	0.301382
12	A12	69	78.1195	1.4622	0.30918
12	A12	70	78.3833	1.44924	0.319332
12	A12	71	78.6472	1.42893	0.332294
12	A12	72	78.911	1.41245	0.347531
12	A12	73	79.1749	1.39287	0.363286
12	A12	74	79.4387	1.36551	0.376854
12	A12	75	79.7025	1.34159	0.385342
12	A12	76	79.9664	1.31158	0.386634
12	A12	77	80.2302	1.28601	0.380135
12	A12	78	80.4941	1.26078	0.366946
12	A12	79	80.7579	1.24379	0.349461
12	A12	80	81.0217	1.22169	0.330617
12	A12	81	81.2856	1.2076	0.313174
12	A12	82	81.5494	1.18489	0.299264
12	A12	83	81.8133	1.176	0.290296
12	A12	84	82.0771	1.15587	0.287101
12	A12	85	82.341	1.14587	0.290257
12	A12	86	82.6048	1.12448	0.300459
12	A12	87	82.8686	1.1084	0.318796
12	A12	88	83.1325	1.08998	0.346748
12	A12	89	83.3963	1.07401	0.385773
12	A12	90	83.6602	1.05278	0.436516
12	A12	91	83.924	1.02537	0.497936
12	A12	92	84.1878	0.99973	0.566775
12	A12	93	84.4517	0.963181	0.637811
12	A12	94	84.7155	0.911394	0.705081
12	A12	95	84.9794	0.857855	0.763838
12	A12	96	85.2432	0.809276	0.812436
12	A12	97	85.507	0.731097	0.853076
12	A12	98	85.7709	0.696751	0.890592
12	A12	99	86.0347	0.653685	0.929312
12	A12	100	86.2986	0.604376	0.969239
12	A12	101	86.5624	0.535503	1.0037
12	A12	102	86.8262	0.443396	1.02047
12	A12	103	87.0901	0.339526	1.00686
12	A12	104	87.3539	0.2464	0.956739
12	A12	105	87.6178	0.202014	0.87547
12	A12	106	87.8816	0.188223	0.779268
12	A12	107	88.1455	0.174237	0.688407
12	A12	108	88.4093	0.159377	0.617721
12	A12	109	88.6731	0.132082	0.569828
12	A12	110	88.937	0.0877359	0.535002
12	A12	111	89.2008	0.0121932	0.497589
12	A12	112	89.4647	-0.0258788	0.444983
12	A12	113	89.7285	-0.0287567	0.373944
12	A12	114	89.9923	-0.0281971	0.291153
12	A12	115	90.2562	-0.0298342	0.208644
12	A12	116	90.52	-0.0311145	0.137623
12	A12	117	90.7839	-0.0305117	0.0842702
12	A12	118	91.0477	-0.0314201	0.0490125
12	A12	119	91.3115	-0.0319377	0.0283986
12	A12	120	91.5754	-0.0334016	0.0176764
12	A12	121	91.8392	-0.0327564	0.0126566
12	A12	122	92.1031	-0.0339911	0.0104591
12	A12	123	92.3669	-0.0349641	0.00945652
12	A12	124	92.6308	-0.0351156	0.00888787
12	A12	125	92.8946	-0.0348721	0.00846257
12	A12	126	93.1584	-0.0364653	0.00807699
12	A12	127	93.4223	-0.0355198	0.00765876
12	A12	128	93.6861	-0.0374899	0.00711749
12	A12	129	93.95	-0.0372589	0.00636815
12	A12	130	94.2138	-0.038329	0.00538185
12	A12	131	94.4776	-0.037384	0.00421743
12	A12	132	94.7415	-0.0385498	0.003008
13	A13	1	60.1783	2.67206	0.152669
13	A13	2	60.4421	2.66119	0.151547
13	A13	3	60.706	2.64721	0.150492
13	A13	4	60.9698	2.63853	0.149873
13	A13	5	61.2337	2.61742	0.150072
13	A13	6	61.4975	2.60147	0.151324
13	A13	7	61.7613	2.58814	0.153551
13	A13	8	62.0252	2.58071	0.156329
13	A13	9	62.289	2.55698	0.159001
13	A13	10	62.5529	2.53471	0.16095
13	A13	11	62.8167	2.52276	0.161835
13	A13	12	63.0806	2.50241	0.161688
13	A13	13	63.3444	2.48605	0.160772
13	A13	14	63.6082	2.46818	0.159366
13	A13	15	63.8721	2.45837	0.157618
13	A13	16	64.1359	2.43781	0.155587
13	A13	17	64.3998	2.41316	0.153383
13	A13	18	64.6636	2.40544	0.151276
13	A13	19	64.9274	2.38686	0.149639
13	A13	20	65.1913	2.3749	0.148767
13	A13	21	65.4551	2.36068	0.148726
13	A13	22	65.719	2.34398	0.149332
13	A13	23	65.9828	2.32534	0.150275
13	A13	24	66.2466	2.31169	0.15127
13	A13	25	66.5105	2.29509	0.15214
13	A13	26	66.7743	2.28011	0.152799
13	A13	27	67.0382	2.26253	0.153205
13	A13	28	67.302	2.24659	0.153322
13	A13	29	67.5658	2.23084	0.153135
13	A13	30	67.8297	2.21611	0.152682
13	A13	31	68.0935	2.19504	0.152056
13	A13	32	68.3574	2.18113	0.151379
13	A13	33	68.6212	2.17051	0.150771
13	A13	34	68.8851	2.15168	0.150344
13	A13	35	69.1489	2.13426	0.150231
13	A13	36	69.4127	2.11659	0.150577
13	A13	37	69.6766	2.10338	0.151468
13	A13	38	69.9404	2.09352	0.152793
13	A13	39	70.2043	2.07213	0.154206
13	A13	40	70.4681	2.05505	0.155223
13	A13	41	70.7319	2.03882	0.155467
13	A13	42	70.9958	2.0191	0.154853
13	A13	43	71.2596	2.00259	0.153615
13	A13	44	71.5235	1.98926	0.152149
13	A13	45	71.7873	1.97655	0.150814
13	A13	46	72.0511	1.95676	0.149813
13	A13	47	72.315	1.9414	0.149237
13	A13	48	72.5788	1.92842	0.149167
13	A13	49	72.8427	1.90549	0.149719
13	A13	50	73.1065	1.90009	0.150971
13	A13	51	73.3704	1.88077	0.152824
13	A13	52	73.6342	1.86503	0.154942
13	A13	53	73.898	1.85049	0.156834
13	A13	54	74.1619	1.82809	0.158057
13	A13	55	74.4257	1.81258	0.15842
13	A13	56	74.6896	1.79452	0.158036
13	A13	57	74.9534	1.77846	0.157218
13	A13	58	75.2172	1.76569	0.156294
13	A13	59	75.4811	1.74682	0.155479
13	A13	60	75.7449	1.7311	0.154859
13	A13	61	76.0088	1.71244	0.154462
13	A13	62	76.2726	1.69862	0.15433
13	A13	63	76.5364	1.68232	0.154524
13	A13	64	76.8003	1.66775	0.1551
13	A13	65	77.0641	1.65134	0.156085
13	A13	66	77.328	1.62911	0.157488
13	A13	67	77.5918	1.61882	0.159329
13	A13	68	77.8557	1.60238	0.16164
13	A13	69	78.1195	1.58162	0.164434
13	A13	70	78.3833	1.56392	0.167636
13	A13	71	78.6472	1.54984	0.170999
13	A13	72	78.911	1.53174	0.17407
13	A13	73	79.1749	1.51259	0.176245
13	A13	74	79.4387	1.48992	0.176946
13	A13	75	79.7025	1.4677	0.175824
13	A13	76	79.9664	1.45316	0.172872
13	A13	77	80.2302	1.43334	0.1684
13	A13	78	80.4941	1.41771	0.162891
13	A13	79	80.7579	1.39904	0.156863
13	A13	80	81.0217	1.38489	0.150811
13	A13	81	81.2856	1.36777	0.145234
13	A13	82	81.5494	1.35378	0.140686
13	A13	83	81.8133	1.34173	0.137751
13	A13	84	82.0771	1.32626	0.136934
13	A13	85	82.341	1.31564	0.138473
13	A13	86	82.6048	1.30385	0.142228
13	A13	87	82.8686	1.29383	0.147728
13	A13	88	83.1325	1.26493	0.154454
13	A13	89	83.3963	1.2539	0.162235
13	A13	90	83.6602	1.23494	0.171616
13	A13	91	83.924	1.21697	0.184055
13	A13	92	84.1878	1.19972	0.201949
13	A13	93	84.4517	1.18236	0.22855
13	A13	94	84.7155	1.1597	0.267745
13	A13	95	84.9794	1.1363	0.32362
13	A13	96	85.2432	1.10657	0.39962
13	A13	97	85.507	1.07463	0.497296
13	A13	98	85.7709	1.02925	0.614779
13	A13	99	86.0347	0.9612	0.745349
13	A13	100	86.2986	0.867473	0.876594
13	A13	101	86.5624	0.732228	0.99085
13	A13	102	86.8262	0.548026	1.06769
13	A13	103	87.0901	0.346306	1.0888
13	A13	104	87.3539	0.174055	1.04406
13	A13	105	87.6178	0.0519874	0.936409
13	A13	106	87.8816	0.00378958	0.782393
13	A13	107	88.1455	-0.0117112	0.607499
13	A13	108	88.4093	-0.0187417	0.438135
13	A13	109	88.6731	-0.0194756	0.294113
13	A13	110	88.937	-0.0233743	0.184858
13	A13	111	89.2008	-0.024909	0.110098
13	A13	112	89.4647	-0.027961	0.0634634
13	A13	113	89.7285	-0.0282942	0.0365946
13	A13	114	89.9923	-0.0295963	0.0220246
13	A13	115	90.2562	-0.0299541	0.0143889
13	A13	116	90.52	-0.0299402	0.0103874
13	A13	117	90.7839	-0.0318572	0.00820319
13	A13	118	91.0477	-0.0312197	0.00690055
13	A13	119	91.3115	-0.0333665	0.00601798
13	A13	120	91.5754	-0.033257	0.00535222
13	A13	121	91.8392	-0.0333982	0.00484797
13	A13	122	92.1031	-0.0333946	0.00452399
13	A13	123	92.3669	-0.0348252	0.00441107
13	A13	124	92.6308	-0.0339289	0.00450753
13	A13	125	92.8946	-0.0349288	0.00476199
13	A13	126	93.1584	-0.0354205	0.00508116
13	A13	127	93.4223	-0.0368613	0.00534976
13	A13	128	93.6861	-0.0372576	0.00544977
13	A13	129	93.95	-0.0365286	0.005278
13	A13	130	94.2138	-0.0388166	0.00477076
13	A13	131	94.4776	-0.0402601	0.00393719
13	A13	132	94.7415	-0.0402186	0.00288145
14	A14	1	60.1783	2.77208	0.154077
14	A14	2	60.4421	2.74584	0.15454
14	A14	3	60.706	2.7402	0.155443
14	A14	4	60.9698	2.72909	0.156749
14	A14	5	61.2337	2.70905	0.158248
14	A14	6	61.4975	2.69422	0.159578
14	A14	7	61.7613	2.67068	0.160364
14	A14	8	62.0252	2.66135	0.160402
14	A14	9	62.289	2.63909	0.15974
14	A14	10	62.5529	2.61496	0.158639
14	A14	11	62.8167	2.61899	0.157428
14	A14	12	63.0806	2.58903	0.156378
14	A14	13	63.3444	2.57185	0.155656
14	A14	14	63.6082	2.56051	0.155318
14	A14	15	63.8721	2.54107	0.155311
14	A14	16	64.1359	2.53179	0.155471
14	A14	17	64.3998	2.50811	0.155573
14	A14	18	64.6636	2.49549	0.155428
14	A14	19	64.9274	2.47336	0.154984
14	A14	20	65.1913	2.46136	0.154364
14	A14	21	65.4551	2.44852	0.153812
14	A14	22	65.719	2.42593	0.153593
14	A14	23	65.9828	2.41273	0.153886
14	A14	24	66.2466	2.39816	0.154702
14	A14	25	66.5105	2.38294	0.155866
14	A14	26	66.7743	2.36819	0.157068
14	A14	27	67.0382	2.3434	0.157986
14	A14	28	67.302	2.33304	0.158406
14	A14	29	67.5658	2.31445	0.158303
14	A14	30	67.8297	2.29724	0.157832
14	A14	31	68.0935	2.27887	0.157262
14	A14	32	68.3574	2.2675	0.156875
14	A14	33	68.6212	2.24771	0.156867
14	A14	34	68.8851	2.23159	0.157274
14	A14	35	69.1489	2.21915	0.157946
14	A14	36	69.4127	2.20042	0.158608
14	A14	37	69.6766	2.18268	0.15896
14	A14	38	69.9404	2.16134	0.158794
14	A14	39	70.2043	2.15041	0.158054
14	A14	40	70.4681	2.13157	0.156844
14	A14	41	70.7319	2.11541	0.155421
14	A14	42	70.9958	2.09711	0.154188
14	A14	43	71.2596	2.08214	0.153653
14	A14	44	71.5235	2.06646	0.154302
14	A14	45	71.7873	2.05426	0.15639
14	A14	46	72.0511	2.03499	0.159753
14	A14	47	72.315	2.02715	0.163776
14	A14	48	72.5788	2.00234	0.167582
14	A14	49	72.8427	1.97824	0.170372
14	A14	50	73.1065	1.96419	0.171709
14	A14	51	73.3704	1.94622	0.171627
14	A14	52	73.6342	1.92441	0.170524
14	A14	53	73.898	1.91122	0.168933
14	A14	54	74.1619	1.88966	0.167302
14	A14	55	74.4257	1.87611	0.165866
14	A14	56	74.6896	1.86196	0.164631
14	A14	57	74.9534	1.83507	0.163474
14	A14	58	75.2172	1.82502	0.162282
14	A14	59	75.4811	1.80534	0.161071
14	A14	60	75.7449	1.78935	0.16003
14	A14	61	76.0088	1.77314	0.159474
14	A14	62	76.2726	1.75309	0.159709
14	A14	63	76.5364	1.74195	0.160868
14	A14	64	76.8003	1.72897	0.16279
14	A14	65	77.0641	1.70497	0.165055
14	A14	66	77.328	1.68992	0.16717
14	A14	67	77.5918	1.66948	0.168831
14	A14	68	77.8557	1.64885	0.170075
14	A14	69	78.1195	1.63282	0.171231
14	A14	70	78.3833	1.62013	0.172674
14	A14	71	78.6472	1.5981	0.174542
14	A14	72	78.911	1.58237	0.176578
14	A14	73	79.1749	1.56315	0.17819
14	A14	74	79.4387	1.54196	0.178685
14	A14	75	79.7025	1.5185	0.177556
14	A14	76	79.9664	1.50409	0.174677
14	A14	77	80.2302	1.48527	0.170351
14	A14	78	80.4941	1.46205	0.165211
14	A14	79	80.7579	1.45405	0.160019
14	A14	80	81.0217	1.43138	0.155445
14	A14	81	81.2856	1.42106	0.151897
14	A14	82	81.5494	1.40644	0.14946
14	A14	83	81.8133	1.38871	0.147999
14	A14	84	82.0771	1.3744	0.147356
14	A14	85	82.341	1.35403	0.147527
14	A14	86	82.6048	1.34502	0.148734
14	A14	87	82.8686	1.33071	0.151372
14	A14	88	83.1325	1.31267	0.155913
14	A14	89	83.3963	1.29812	0.1629
14	A14	90	83.6602	1.27999	0.173091
14	A14	91	83.924	1.26517	0.187724
14	A14	92	84.1878	1.24305	0.20884
14	A14	93	84.4517	1.22298	0.239476
14	A14	94	84.7155	1.20216	0.283575
14	A14	95	84.9794	1.17767	0.345405
14	A14	96	85.2432	1.14702	0.428438
14	A14	97	85.507	1.11191	0.533795
14	A14	98	85.7709	1.05988	0.658597
14	A14	99	86.0347	0.989216	0.794656
14	A14	100	86.2986	0.887155	0.928033
14	A14	101	86.5624	0.735374	1.04002
14	A14	102	86.8262	0.544196	1.11011
14	A14	103	87.0901	0.33882	1.12107
14	A14	104	87.3539	0.167897	1.06476
14	A14	105	87.6178	0.0535969	0.946322
14	A14	106	87.8816	0.00602899	0.784028
14	A14	107	88.1455	-0.00698411	0.604109
14	A14	108	88.4093	-0.0120486	0.432694
14	A14	109	88.6731	-0.0171274	0.288672
14	A14	110	88.937	-0.0186361	0.18042
14	A14	111	89.2008	-0.0222955	0.106888
14	A14	112	89.4647	-0.0213931	0.0613215
14	A14	113	89.7285	-0.0223613	0.0352592
14	A14	114	89.9923	-0.0255615	0.0212566
14	A14	115	90.2562	-0.0263066	0.0139981
14	A14	116	90.52	-0.0251951	0.0102446
14	A14	117	90.7839	-0.0264799	0.00825575
14	A14	118	91.0477	-0.026551	0.00716296
14	A14	119	91.3115	-0.0272623	0.00652532
14	A14	120	91.5754	-0.0299631	0.00610985
14	A14	121	91.8392	-0.0288942	0.00582247
14	A14	122	92.1031	-0.0297484	0.0056801
14	A14	123	92.3669	-0.0300981	0.00574918
14	A14	124	92.6308	-0.0296427	0.00605039
14	A14	125	92.8946	-0.029384	0.00648706
14	A14	126	93.1584	-0.0330875	0.00685391
14	A14	127	93.4223	-0.0338541	0.0069262
14	A14	128	93.6861	-0.0347921	0.0065683
14	A14	129	93.95	-0.0345184	0.00578908
14	A14	130	94.2138	-0.0344305	0.00471802
14	A14	131	94.4776	-0.0361874	0.00353511
14	A14	132	94.7415	-0.0359594	0.00240626
15	A15	1	60.1783	2.68239	0.158254
15	A15	2	60.4421	2.65523	0.158125
15	A15	3	60.706	2.64164	0.158004
15	A15	4	60.9698	2.63715	0.158086
15	A15	5	61.2337	2.62036	0.158508
15	A15	6	61.4975	2.59855	0.159251
15	A15	7	61.7613	2.58691	0.160172
15	A15	8	62.0252	2.56966	0.161136
15	A15	9	62.289	2.54301	0.162089
15	A15	10	62.5529	2.54413	0.163002
15	A15	11	62.8167	2.5168	0.163763
15	A15	12	63.0806	2.50556	0.164132
15	A15	13	63.3444	2.48679	0.163866
15	A15	14	63.6082	2.46413	0.162908
15	A15	15	63.8721	2.45095	0.161494
15	A15	16	64.1359	2.43428	0.160082
15	A15	17	64.3998	2.41863	0.159131
15	A15	18	64.6636	2.40942	0.15888
15	A15	19	64.9274	2.38056	0.159246
15	A15	20	65.1913	2.37832	0.159899
15	A15	21	65.4551	2.35812	0.160431
15	A15	22	65.719	2.33017	0.160527
15	A15	23	65.9828	2.32479	0.160064
15	A15	24	66.2466	2.30835	0.15912
15	A15	25	66.5105	2.28527	0.15792
15	A15	26	66.7743	2.27462	0.156772
15	A15	27	67.0382	2.25524	0.155975
15	A15	28	67.302	2.24295	0.155732
15	A15	29	67.5658	2.22808	0.15607
15	A15	30	67.8297	2.21373	0.156851
15	A15	31	68.0935	2.19374	0.157842
15	A15	32	68.3574	2.17524	0.15881
15	A15	33	68.6212	2.16425	0.159554
15	A15	34	68.8851	2.15111	0.159906
15	A15	35	69.1489	2.12567	0.159735
15	A15	36	69.4127	2.11305	0.158983
15	A15	37	69.6766	2.09782	0.157742
15	A15	38	69.9404	2.07603	0.15625
15	A15	39	70.2043	2.06632	0.154836
15	A15	40	70.4681	2.04986	0.153798
15	A15	41	70.7319	2.03316	0.153288
15	A15	42	70.9958	2.01655	0.153248
15	A15	43	71.2596	2.00597	0.153438
15	A15	44	71.5235	1.98861	0.153532
15	A15	45	71.7873	1.9703	0.153273
15	A15	46	72.0511	1.94971	0.152591
15	A15	47	72.315	1.94115	0.151634
15	A15	48	72.5788	1.92854	0.150679
15	A15	49	72.8427	1.90381	0.149987
15	A15	50	73.1065	1.89322	0.149693
15	A15	51	73.3704	1.88572	0.149759
15	A15	52	73.6342	1.86083	0.150035
15	A15	53	73.898	1.84934	0.150372
15	A15	54	74.1619	1.83278	0.150705
15	A15	55	74.4257	1.81388	0.151071
15	A15	56	74.6896	1.80851	0.151559
15	A15	57	74.9534	1.78684	0.152254
15	A15	58	75.2172	1.76943	0.153232
15	A15	59	75.4811	1.7552	0.154565
15	A15	60	75.7449	1.74071	0.156284
15	A15	61	76.0088	1.72464	0.158306
15	A15	62	76.2726	1.71366	0.160387
15	A15	63	76.5364	1.69077	0.162208
15	A15	64	76.8003	1.67081	0.163549
15	A15	65	77.0641	1.65786	0.164443
15	A15	66	77.328	1.64064	0.165193
15	A15	67	77.5918	1.62267	0.166236
15	A15	68	77.8557	1.60793	0.167946
15	A15	69	78.1195	1.59203	0.170508
15	A15	70	78.3833	1.57512	0.173882
15	A15	71	78.6472	1.55054	0.17783
15	A15	72	78.911	1.54053	0.181937
15	A15	73	79.1749	1.51844	0.185615
15	A15	74	79.4387	1.50036	0.188148
15	A15	75	79.7025	1.47716	0.188846
15	A15	76	79.9664	1.45645	0.187281
15	A15	77	80.2302	1.43801	0.183507
15	A15	78	80.4941	1.41469	0.178123
15	A15	79	80.7579	1.40017	0.17209
15	A15	80	81.0217	1.38434	0.166386
15	A15	81	81.2856	1.37348	0.161673
15	A15	82	81.5494	1.35485	0.158167
15	A15	83	81.8133	1.33694	0.155777
15	A15	84	82.0771	1.32066	0.154385
15	A15	85	82.341	1.3071	0.154084
15	A15	86	82.6048	1.29251	0.155242
15	A15	87	82.8686	1.27843	0.158406
15	A15	88	83.1325	1.26358	0.164158
15	A15	89	83.3963	1.24479	0.173055
15	A15	90	83.6602	1.23004	0.185671
15	A15	91	83.924	1.21257	0.202776
15	A15	92	84.1878	1.19205	0.22561
15	A15	93	84.4517	1.16699	0.256159
15	A15	94	84.7155	1.1413	0.2973
15	A15	95	84.9794	1.11618	0.352578
15	A15	96	85.2432	1.08496	0.425454
15	A15	97	85.507	1.04489	0.51803
15	A15	98	85.7709	1.0003	0.629404
15	A15	99	86.0347	0.935962	0.754007
15	A15	100	86.2986	0.850438	0.880431
15	A15	101	86.5624	0.716346	0.991556
15	A15	102	86.8262	0.543223	1.06691
15	A15	103	87.0901	0.345729	1.08767
15	A15	104	87.3539	0.173527	1.04313
15	A15	105	87.6178	0.0585395	0.935884
15	A15	106	87.8816	0.013071	0.782519
15	A15	107	88.1455	-0.00127136	0.608798
15	A15	108	88.4093	-0.00668005	0.441318
15	A15	109	88.6731	-0.00896258	0.299735
15	A15	110	88.937	-0.0133873	0.192939
15	A15	111	89.2008	-0.0206358	0.119972
15	A15	112	89.4647	-0.0250196	0.0739529
15	A15	113	89.7285	-0.0265272	0.0464105
15	A15	114	89.9923	-0.0257127	0.0301897
15	A15	115	90.2562	-0.0272247	0.0204802
15	A15	116	90.52	-0.0290434	0.0145323
15	A15	117	90.7839	-0.027828	0.0108936
15	A15	118	91.0477	-0.0285453	0.00874791
15	A15	119	91.3115	-0.0306242	0.00754929
15	A15	120	91.5754	-0.0305937	0.00689444
15	A15	121	91.8392	-0.0312981	0.00650341
15	A15	122	92.1031	-0.0317499	0.00621578
15	A15	123	92.3669	-0.0328246	0.00596732
15	A15	124	92.6308	-0.0335058	0.0057488
15	A15	125	92.8946	-0.033067	0.00556177
15	A15	126	93.1584	-0.0337788	0.005386
15	A15	127	93.4223	-0.034556	0.00517003
15	A15	128	93.6861	-0.0360983	0.00484692
15	A15	129	93.95	-0.0356121	0.00436486
15	A15	130	94.2138	-0.0360712	0.0037143
15	A15	131	94.4776	-0.0364963	0.00293754
15	A15	132	94.7415	-0.0374871	0.00211785
16	A16	1	60.1783	2.74023	0.153751
16	A16	2	60.4421	2.7312	0.154987
16	A16	3	60.706	2.71576	0.156264
16	A16	4	60.9698	2.69788	0.15722
16	A16	5	61.2337	2.68408	0.157671
16	A16	6	61.4975	2.66603	0.157693
16	A16	7	61.7613	2.64532	0.157544
16	A16	8	62.0252	2.63411	0.157494
16	A16	9	62.289	2.62458	0.157636
16	A16	10	62.5529	2.60497	0.157853
16	A16	11	62.8167	2.58037	0.157931
16	A16	12	63.0806	2.5721	0.157736
16	A16	13	63.3444	2.55286	0.15731
16	A16	14	63.6082	2.53898	0.156852
16	A16	15	63.8721	2.52002	0.156624
16	A16	16	64.1359	2.50696	0.156842
16	A16	17	64.3998	2.48861	0.157598
16	A16	18	64.6636	2.47457	0.158812
16	A16	19	64.9274	2.46013	0.160252
16	A16	20	65.1913	2.44442	0.161623
16	A16	21	65.4551	2.41954	0.162687
16	A16	22	65.719	2.40783	0.163341
16	A16	23	65.9828	2.38887	0.163603
16	A16	24	66.2466	2.37874	0.163536
16	A16	25	66.5105	2.35386	0.163205
16	A16	26	66.7743	2.34073	0.162668
16	A16	27	67.0382	2.31976	0.161998
16	A16	28	67.302	2.30979	0.161254
16	A16	29	67.5658	2.29041	0.160447
16	A16	30	67.8297	2.27381	0.159526
16	A16	31	68.0935	2.25862	0.158462
16	A16	32	68.3574	2.23957	0.157349
16	A16	33	68.6212	2.22417	0.156438
16	A16	34	68.8851	2.20796	0.156054
16	A16	35	69.1489	2.19783	0.156394
16	A16	36	69.4127	2.1769	0.15737
16	A16	37	69.6766	2.16493	0.158575
16	A16	38	69.9404	2.14676	0.159454
16	A16	39	70.2043	2.12723	0.159568
16	A16	40	70.4681	2.10907	0.158819
16	A16	41	70.7319	2.09312	0.157472
16	A16	42	70.9958	2.07625	0.155979
16	A16	43	71.2596	2.06875	0.154719
16	A16	44	71.5235	2.0479	0.153835
16	A16	45	71.7873	2.02981	0.15324
16	A16	46	72.0511	2.01719	0.152776
16	A16	47	72.315	2.00009	0.152342
16	A16	48	72.5788	1.98355	0.15195
16	A16	49	72.8427	1.9708	0.151671
16	A16	50	73.1065	1.95502	0.151574
16	A16	51	73.3704	1.93797	0.151705
16	A16	52	73.6342	1.92229	0.152097
16	A16	53	73.898	1.9075	0.152771
16	A16	54	74.1619	1.89182	0.153699
16	A16	55	74.4257	1.87924	0.15476
16	A16	56	74.6896	1.86111	0.15576
16	A16	57	74.9534	1.84145	0.156503
16	A16	58	75.2172	1.8268	0.156913
16	A16	59	75.4811	1.8139	0.157106
16	A16	60	75.7449	1.79257	0.157383
16	A16	61	76.0088	1.78022	0.158127
16	A16	62	76.2726	1.76006	0.159618
16	A16	63	76.5364	1.75062	0.161845
16	A16	64	76.8003	1.73595	0.164442
16	A16	65	77.0641	1.71455	0.166832
16	A16	66	77.328	1.69137	0.168548
16	A16	67	77.5918	1.6761	0.169544
16	A16	68	77.8557	1.65897	0.170293
16	A16	69	78.1195	1.63984	0.171569
16	A16	70	78.3833	1.62814	0.174026
16	A16	71	78.6472	1.61256	0.177801
16	A16	72	78.911	1.59019	0.182345
16	A16	73	79.1749	1.57514	0.186578
16	A16	74	79.4387	1.5498	0.189284
16	A16	75	79.7025	1.52682	0.189563
16	A16	76	79.9664	1.50827	0.187156
16	A16	77	80.2302	1.48643	0.182515
16	A16	78	80.4941	1.47016	0.176626
16	A16	79	80.7579	1.45344	0.170668
16	A16	80	81.0217	1.43641	0.165652
16	A16	81	81.2856	1.42264	0.16216
16	A16	82	81.5494	1.40895	0.160283
16	A16	83	81.8133	1.39174	0.15975
16	A16	84	82.0771	1.37026	0.160198
16	A16	85	82.341	1.3583	0.161422
16	A16	86	82.6048	1.34128	0.163516
16	A16	87	82.8686	1.32494	0.166864
16	A16	88	83.1325	1.30806	0.172049
16	A16	89	83.3963	1.29118	0.17978
16	A16	90	83.6602	1.27542	0.190937
16	A16	91	83.924	1.25385	0.206738
16	A16	92	84.1878	1.23194	0.229001
16	A16	93	84.4517	1.21614	0.260367
16	A16	94	84.7155	1.18346	0.304302
16	A16	95	84.9794	1.16224	0.364677
16	A16	96	85.2432	1.12567	0.444798
16	A16	97	85.507	1.09126	0.545926
16	A16	98	85.7709	1.03891	0.665585
16	A16	99	86.0347	0.969162	0.796095
16	A16	100	86.2986	0.872202	0.923939
16	A16	101	86.5624	0.725548	1.03064
16	A16	102	86.8262	0.54068	1.09582
16	A16	103	87.0901	0.338845	1.10244
16	A16	104	87.3539	0.173047	1.04289
16	A16	105	87.6178	0.0688041	0.92309
16	A16	106	87.8816	0.0304068	0.762072
16	A16	107	88.1455	0.0210923	0.586342
16	A16	108	88.4093	0.0121363	0.421531
16	A16	109	88.6731	0.0100109	0.285278
16	A16	110	88.937	0.00534925	0.184343
16	A16	111	89.2008	-0.00474715	0.116241
16	A16	112	89.4647	-0.00740455	0.0734227
16	A16	113	89.7285	-0.00931792	0.0474554
16	A16	114	89.9923	-0.0101759	0.0315952
16	A16	115	90.2562	-0.0116017	0.0215173
16	A16	116	90.52	-0.0112126	0.0148632
16	A16	117	90.7839	-0.0112671	0.0104384
16	A16	118	91.0477	-0.0125796	0.00758784
16	A16	119	91.3115	-0.0135692	0.00588701
16	A16	120	91.5754	-0.0129464	0.0050425
16	A16	121	91.8392	-0.0136747	0.00484779
16	A16	122	92.1031	-0.0125513	0.00511996
16	A16	123	92.3669	-0.0136593	0.00563832
16	A16	124	92.6308	-0.0161709	0.00614027
16	A16	125	92.8946	-0.0164052	0.00638932
16	A16	126	93.1584	-0.0183499	0.00626408
16	A16	127	93.4223	-0.0172638	0.00579342
16	A16	128	93.6861	-0.0180499	0.00510634
16	A16	129	93.95	-0.0179458	0.00433634
16	A16	130	94.2138	-0.018614	0.00355387
16	A16	131	94.4776	-0.0195839	0.00276925
16	A16	132	94.7415	-0.0205362	0.00198509
17	A17	1	60.1783	2.40974	0.231889
17	A17	2	60.4421	2.40189	0.231326
17	A17	3	60.706	2.38644	0.229601
17	A17	4	60.9698	2.36445	0.227124
17	A17	5	61.2337	2.34723	0.224907
17	A17	6	61.4975	2.35376	0.224069
17	A17	7	61.7613	2.33342	0.225251
17	A17	8	62.0252	2.31141	0.228305
17	A17	9	62.289	2.30243	0.232425
17	A17	10	62.5529	2.29182	0.236542
17	A17	11	62.8167	2.27172	0.239743
17	A17	12	63.0806	2.25466	0.24153
17	A17	13	63.3444	2.23938	0.241887
17	A17	14	63.6082	2.2235	0.241159
17	A17	15	63.8721	2.2107	0.23984
17	A17	16	64.1359	2.19639	0.238386
17	A17	17	64.3998	2.17739	0.23712
17	A17	18	64.6636	2.16242	0.23621
17	A17	19	64.9274	2.15167	0.235699
17	A17	20	65.1913	2.13784	0.235547
17	A17	21	65.4551	2.11966	0.235714
17	A17	22	65.719	2.10265	0.236217
17	A17	23	65.9828	2.08928	0.2371
17	A17	24	66.2466	2.07838	0.238327
17	A17	25	66.5105	2.06209	0.23969
17	A17	26	66.7743	2.04541	0.240847
17	A17	27	67.0382	2.02783	0.241493
17	A17	28	67.302	2.01538	0.241519
17	A17	29	67.5658	1.99546	0.241002
17	A17	30	67.8297	1.98574	0.24007
17	A17	31	68.0935	1.97005	0.238758
17	A17	32	68.3574	1.95338	0.237048
17	A17	33	68.6212	1.93835	0.235003
17	A17	34	68.8851	1.91924	0.232897
17	A17	35	69.1489	1.90853	0.231144
17	A17	36	69.4127	1.89934	0.230103
17	A17	37	69.6766	1.87965	0.229869
17	A17	38	69.9404	1.86263	0.230218
17	A17	39	70.2043	1.85362	0.230717
17	A17	40	70.4681	1.83857	0.230913
17	A17	41	70.7319	1.81921	0.230507
17	A17	42	70.9958	1.80397	0.229434
17	A17	43	71.2596	1.79239	0.227853
17	A17	44	71.5235	1.78049	0.226085
17	A17	45	71.7873	1.76106	0.224573
17	A17	46	72.0511	1.74773	0.223829
17	A17	47	72.315	1.73721	0.224322
17	A17	48	72.5788	1.71849	0.226227
17	A17	49	72.8427	1.70893	0.229152
17	A17	50	73.1065	1.70371	0.2321
17	A17	51	73.3704	1.67375	0.233808
17	A17	52	73.6342	1.65898	0.233349
17	A17	53	73.898	1.64572	0.230651
17	A17	54	74.1619	1.62802	0.226565
17	A17	55	74.4257	1.61911	0.222447
17	A17	56	74.6896	1.60644	0.21956
17	A17	57	74.9534	1.59133	0.218621
17	A17	58	75.2172	1.5782	0.219723
17	A17	59	75.4811	1.56639	0.222551
17	A17	60	75.7449	1.54976	0.22669
17	A17	61	76.0088	1.53588	0.231834
17	A17	62	76.2726	1.52088	0.237785
17	A17	63	76.5364	1.50537	0.244316
17	A17	64	76.8003	1.4948	0.25104
17	A17	65	77.0641	1.47425	0.257465
17	A17	66	77.328	1.45724	0.26327
17	A17	67	77.5918	1.43554	0.268619
17	A17	68	77.8557	1.42197	0.274291
17	A17	69	78.1195	1.4049	0.281448
17	A17	70	78.3833	1.38983	0.2911
17	A17	71	78.6472	1.36983	0.303511
17	A17	72	78.911	1.35445	0.317802
17	A17	73	79.1749	1.33272	0.331965
17	A17	74	79.4387	1.30854	0.343328
17	A17	75	79.7025	1.28416	0.349357
17	A17	76	79.9664	1.25486	0.348505
17	A17	77	80.2302	1.23185	0.340762
17	A17	78	80.4941	1.2079	0.32765
17	A17	79	80.7579	1.1925	0.311673
17	A17	80	81.0217	1.17354	0.295522
17	A17	81	81.2856	1.15875	0.281406
17	A17	82	81.5494	1.1406	0.270803
17	A17	83	81.8133	1.12624	0.26464
17	A17	84	82.0771	1.10904	0.263671
17	A17	85	82.341	1.09397	0.268831
17	A17	86	82.6048	1.08193	0.281399
17	A17	87	82.8686	1.06558	0.302967
17	A17	88	83.1325	1.04438	0.335195
17	A17	89	83.3963	1.02706	0.379317
17	A17	90	83.6602	1.00594	0.435343
17	A17	91	83.924	0.978942	0.501162
17	A17	92	84.1878	0.949364	0.572085
17	A17	93	84.4517	0.908942	0.641467
17	A17	94	84.7155	0.857795	0.702682
17	A17	95	84.9794	0.787473	0.751835
17	A17	96	85.2432	0.720315	0.789754
17	A17	97	85.507	0.678897	0.821773
17	A17	98	85.7709	0.642856	0.854872
17	A17	99	86.0347	0.598272	0.893238
17	A17	100	86.2986	0.543583	0.934464
17	A17	101	86.5624	0.467948	0.968559
17	A17	102	86.8262	0.368709	0.980881
17	A17	103	87.0901	0.260982	0.958275
17	A17	104	87.3539	0.171927	0.895774
17	A17	105	87.6178	0.136927	0.8003
17	A17	106	87.8816	0.12442	0.688833
17	A17	107	88.1455	0.115049	0.581461
17	A17	108	88.4093	0.101007	0.492933
17	A17	109	88.6731	0.0788243	0.427316
17	A17	110	88.937	0.0455364	0.378451
17	A17	111	89.2008	-0.00754273	0.335327
17	A17	112	89.4647	-0.0202947	0.288809
[truncated: 31,040 more rows]
