# Supplementary material for: Prognostic Model and Nomogram Construction and Validation With an Autophagy-Related Gene Signature in Low-Grade Gliomas
Source: Front Genet. 2022 Jul 18;13:905751. doi: 10.3389/fgene.2022.905751 (PMC9342864; doi:10.3389/fgene.2022.905751)
Supplement: Supplementary file 5 [file Table7.XLSX]

## Sheet: Xinrui Li-supplemental file-Tab
Id	futime	fustat	gender	age	grade	newevent	kps	histological_type	IDH1_mutation	Pharmaceutical	radiation
TCGA-DU-A7TI	1183	1	MALE	32	G3	YES	unknow	Astrocytoma	NO	\\Chemotherapy\Chemotherapy\Chemotherapy\	YES
TCGA-S9-A7J2	62	0	MALE	25	G3	NO	80	Oligodendroglioma	YES	Chemotherapy\Chemotherapy\Chemotherapy\	NO
TCGA-P5-A730	333	0	MALE	22	G3	unknow	unknow	Oligoastrocytoma	unknow	unknow	unknow
TCGA-HT-7474	114	0	MALE	52	G2	unknow	unknow	Oligoastrocytoma	NO	unknow	unknow
TCGA-TM-A84C	492	1	MALE	32	G2	NO	80	Astrocytoma	YES	Chemotherapy	NO
TCGA-TQ-A7RG	599	0	MALE	36	G2	unknow	100	Oligoastrocytoma	unknow	unknow	NO
TCGA-HT-A74O	3	0	MALE	34	G3	unknow	unknow	Astrocytoma	NO	unknow	unknow
TCGA-S9-A7J3	518	0	FEMALE	52	G3	NO	100	Oligodendroglioma	YES	Chemotherapy\Chemotherapy\Chemotherapy\	YES
TCGA-CS-6666	258	0	MALE	22	G3	unknow	90	Astrocytoma	NO	Chemotherapy	unknow
TCGA-FG-7637	1020	0	MALE	49	G2	unknow	unknow	Oligoastrocytoma	NO	unknow	unknow
TCGA-FG-A6IZ	457	0	MALE	60	G2	NO	unknow	Oligodendroglioma	YES	unknow	YES
TCGA-S9-A6UB	3236	0	MALE	52	G2	NO	100	Oligodendroglioma	NO	unknow	NO
TCGA-TQ-A7RP	914	0	MALE	66	G2	NO	90	Oligoastrocytoma	NO	unknow	YES
TCGA-DU-7015	2761	0	FEMALE	41	G2	unknow	90	Oligodendroglioma	NO	Targeted Molecular therapy\Chemotherapy\Chemotherapy\	unknow
TCGA-HT-7857	7	0	FEMALE	24	G3	unknow	unknow	Astrocytoma	unknow	unknow	unknow
TCGA-CS-4943	552	0	MALE	37	G3	unknow	50	Astrocytoma	NO	Chemotherapy	unknow
TCGA-P5-A77W	584	0	FEMALE	37	G3	unknow	unknow	Oligoastrocytoma	unknow	unknow	unknow
TCGA-HT-7884	343	0	FEMALE	44	G2	NO	80	Astrocytoma	NO	Chemotherapy\Chemotherapy\	YES
TCGA-DU-7007	1915	1	MALE	33	G2	unknow	unknow	Astrocytoma	unknow	unknow	unknow
TCGA-FG-A6J1	500	0	FEMALE	44	G2	NO	70	Oligodendroglioma	YES	unknow	YES
TCGA-E1-5304	1251	1	MALE	42	G3	unknow	90	Astrocytoma	unknow	Chemotherapy\Chemotherapy\Chemotherapy\Chemotherapy\Chemotherapy\Chemotherapy\Chemotherapy\Chemotherapy\	unknow
TCGA-E1-5322	3978	1	FEMALE	38	G2	unknow	90	Oligoastrocytoma	unknow	Chemotherapy	unknow
TCGA-HT-8558	418	0	FEMALE	29	G2	NO	unknow	Oligodendroglioma	unknow	unknow	NO
TCGA-CS-5394	3	0	MALE	40	G3	unknow	unknow	Astrocytoma	unknow	unknow	unknow
TCGA-QH-A6X9	58	0	FEMALE	73	G2	unknow	40	Oligodendroglioma	YES	unknow	unknow
TCGA-TM-A84F	1796	0	MALE	48	G3	NO	100	Astrocytoma	NO	unknow	YES
TCGA-S9-A6TZ	873	0	FEMALE	39	G2	YES	100	Astrocytoma	YES	unknow	NO
TCGA-DU-7294	2869	0	FEMALE	53	G2	unknow	100	Oligodendroglioma	NO	unknow	unknow
TCGA-TQ-A7RN	1026	0	MALE	32	G2	NO	100	Oligodendroglioma	NO	unknow	YES
TCGA-TM-A7C3	1504	0	FEMALE	43	G3	YES	90	Astrocytoma	unknow	Chemotherapy	NO
TCGA-DB-A75M	544	0	MALE	47	G2	NO	unknow	Astrocytoma	YES	Chemotherapy	YES
TCGA-DU-A5TS	964	0	MALE	42	G2	NO	100	Oligodendroglioma	NO	Chemotherapy	YES
TCGA-DB-A4XD	1210	0	MALE	32	G3	NO	unknow	Astrocytoma	NO	Chemotherapy	YES
TCGA-DH-5142	922	0	MALE	29	G3	unknow	90	Astrocytoma	NO	Chemotherapy\Chemotherapy\Chemotherapy\	unknow
TCGA-WY-A85D	1147	0	MALE	60	G2	YES	unknow	Oligoastrocytoma	NO	unknow	NO
TCGA-P5-A5F0	287	0	MALE	33	G2	NO	80	Oligodendroglioma	NO	Chemotherapy\Chemotherapy\Chemotherapy\	YES
TCGA-HT-7476	199	0	MALE	26	G2	unknow	unknow	Astrocytoma	NO	Chemotherapy\Chemotherapy\	unknow
TCGA-TM-A84G	1236	0	FEMALE	54	G3	NO	100	Oligodendroglioma	NO	unknow	YES
TCGA-VM-A8CF	609	0	FEMALE	44	G3	NO	60	Astrocytoma	YES	Chemotherapy	YES
TCGA-DB-A64W	438	1	FEMALE	65	G3	NO	90	Oligoastrocytoma	YES	Chemotherapy	YES
TCGA-HT-7482	1826	0	FEMALE	18	G2	unknow	unknow	Oligoastrocytoma	NO	Chemotherapy	unknow
TCGA-QH-A65R	461	0	FEMALE	38	G3	NO	100	Oligodendroglioma	YES	Chemotherapy	YES
TCGA-QH-A6CZ	279	0	MALE	38	G2	NO	90	Oligoastrocytoma	YES	unknow	NO
TCGA-S9-A6U0	698	0	MALE	46	G3	NO	100	Astrocytoma	YES	Chemotherapy\Chemotherapy\Targeted Molecular therapy\Chemotherapy\Chemotherapy\	YES
TCGA-QH-A6CV	442	0	MALE	51	G3	NO	90	Oligoastrocytoma	YES	unknow	YES
TCGA-S9-A6TS	1891	1	FEMALE	48	G3	YES	100	Astrocytoma	NO	Chemotherapy\Chemotherapy\Targeted Molecular therapy\	YES
TCGA-HT-8106	3	0	MALE	53	G3	unknow	unknow	Astrocytoma	NO	unknow	unknow
TCGA-DU-A76L	814	1	MALE	54	G3	YES	unknow	Oligodendroglioma	NO	Chemotherapy\Chemotherapy\Chemotherapy\Targeted Molecular therapy\	YES
TCGA-HT-7611	1752	0	MALE	36	G2	NO	90	Oligoastrocytoma	unknow	unknow	NO
TCGA-FG-A60J	449	0	FEMALE	47	G2	NO	90	Oligoastrocytoma	YES	unknow	NO
TCGA-FG-A60L	499	0	FEMALE	34	G2	NO	100	Astrocytoma	NO	unknow	NO
TCGA-DU-A6S2	777	0	FEMALE	37	G2	NO	70	Oligodendroglioma	YES	unknow	NO
TCGA-DB-A4XH	962	0	FEMALE	53	G2	NO	unknow	Oligoastrocytoma	NO	unknow	NO
TCGA-S9-A6WI	2585	0	FEMALE	56	G2	NO	100	Oligoastrocytoma	NO	unknow	YES
TCGA-FG-A6J3	677	0	FEMALE	52	G3	YES	90	Astrocytoma	YES	Chemotherapy\Chemotherapy\	YES
TCGA-FG-8189	685	0	FEMALE	33	G2	NO	70	Oligodendroglioma	NO	Chemotherapy\Chemotherapy\	YES
TCGA-DB-A4XB	919	0	MALE	38	G3	NO	unknow	Astrocytoma	YES	Chemotherapy	YES
TCGA-DU-8166	516	0	FEMALE	29	G2	unknow	unknow	Oligoastrocytoma	NO	Chemotherapy\Chemotherapy\Chemotherapy\	unknow
TCGA-FG-A60K	542	0	FEMALE	34	G2	NO	unknow	Oligoastrocytoma	NO	unknow	NO
TCGA-FG-8185	433	0	MALE	37	G3	unknow	90	Astrocytoma	unknow	Chemotherapy\Chemotherapy\	unknow
TCGA-S9-A7QY	863	0	FEMALE	35	G2	NO	100	Oligoastrocytoma	YES	Chemotherapy	NO
TCGA-DB-A64L	736	0	FEMALE	67	G2	NO	70	Oligodendroglioma	YES	unknow	NO
TCGA-DU-8164	651	0	MALE	51	G2	unknow	unknow	Oligodendroglioma	YES	Chemotherapy	unknow
TCGA-VM-A8CA	411	0	MALE	54	G2	unknow	70	Oligodendroglioma	NO	Chemotherapy	NO
TCGA-HT-7609	1399	0	MALE	34	G3	unknow	90	Oligoastrocytoma	NO	Chemotherapy\Chemotherapy\	unknow
TCGA-DU-8158	155	1	FEMALE	57	G3	unknow	80	Astrocytoma	NO	Chemotherapy	unknow
TCGA-HT-7881	89	0	MALE	38	G2	unknow	unknow	Oligodendroglioma	unknow	unknow	unknow
TCGA-VW-A8FI	245	1	MALE	66	G3	NO	unknow	Astrocytoma	NO	Chemotherapy	YES
TCGA-VM-A8C8	1309	0	FEMALE	50	G2	YES	90	Oligodendroglioma	YES	Chemotherapy	YES
TCGA-RY-A847	933	0	MALE	45	G2	NO	90	Oligodendroglioma	YES	unknow	NO
TCGA-QH-A86X	337	0	MALE	33	G2	NO	100	Oligodendroglioma	YES	unknow	NO
TCGA-TM-A84M	754	0	MALE	40	G3	NO	100	Oligodendroglioma	NO	Chemotherapy\Chemotherapy\Chemotherapy\	YES
TCGA-DU-7010	456	1	FEMALE	58	G3	unknow	unknow	Astrocytoma	NO	Chemotherapy\Chemotherapy\	unknow
TCGA-DU-5849	443	0	MALE	48	G2	unknow	unknow	Oligodendroglioma	NO	Chemotherapy	unknow
TCGA-VM-A8CB	3	0	MALE	33	G3	unknow	unknow	Oligodendroglioma	NO	unknow	unknow
TCGA-DU-5853	407	0	MALE	29	G2	unknow	100	Oligoastrocytoma	NO	Chemotherapy	unknow
TCGA-DU-A5TY	1033	1	FEMALE	46	G3	NO	unknow	Astrocytoma	YES	Chemotherapy\\Chemotherapy\Chemotherapy\Chemotherapy\Chemotherapy\Targeted Molecular therapy\	YES
TCGA-TM-A84O	1011	1	FEMALE	61	G3	NO	90	Oligodendroglioma	NO	unknow	YES
TCGA-RY-A83Z	301	0	FEMALE	54	G3	NO	unknow	Astrocytoma	NO	unknow	YES
TCGA-HT-8564	478	0	MALE	47	G3	YES	80	Astrocytoma	unknow	Chemotherapy\Targeted Molecular therapy\Chemotherapy\	YES
TCGA-FG-8186	487	0	FEMALE	42	G3	unknow	70	Oligoastrocytoma	NO	unknow	unknow
TCGA-DU-8168	431	0	FEMALE	55	G3	unknow	70	Oligodendroglioma	NO	Chemotherapy\Chemotherapy\	unknow
TCGA-DB-5278	1526	0	MALE	17	G2	unknow	unknow	Oligodendroglioma	unknow	unknow	unknow
TCGA-S9-A6U6	489	0	MALE	28	G3	NO	100	Astrocytoma	YES	unknow	YES
TCGA-DU-7018	933	1	FEMALE	57	G3	unknow	90	Oligodendroglioma	YES	Chemotherapy\Chemotherapy\	unknow
TCGA-IK-7675	578	1	MALE	43	G2	unknow	90	Oligodendroglioma	unknow	Targeted Molecular therapy\Chemotherapy\	unknow
TCGA-HT-7680	23	0	FEMALE	32	G2	unknow	unknow	Astrocytoma	NO	unknow	unknow
TCGA-P5-A5EX	243	0	FEMALE	41	G3	NO	80	Oligodendroglioma	NO	unknow	YES
TCGA-TM-A84S	454	0	MALE	36	G3	NO	80	Oligodendroglioma	YES	unknow	NO
TCGA-DB-5281	2381	0	MALE	61	G3	unknow	unknow	Oligoastrocytoma	NO	Chemotherapy\Chemotherapy\	unknow
TCGA-HT-7875	10	0	MALE	56	G2	unknow	80	Oligodendroglioma	NO	unknow	unknow
TCGA-S9-A6TW	1151	0	MALE	40	G3	NO	90	Oligodendroglioma	YES	Chemotherapy	NO
TCGA-E1-A7YY	4445	1	FEMALE	27	G2	YES	100	Oligodendroglioma	NO	Chemotherapy\Chemotherapy\Chemotherapy\Chemotherapy\Chemotherapy\Immunotherapy\	NO
TCGA-FG-8188	455	0	MALE	41	G2	unknow	90	Oligoastrocytoma	NO	unknow	unknow
TCGA-TM-A84T	724	0	MALE	19	G2	NO	90	Oligoastrocytoma	YES	unknow	NO
TCGA-DB-A75P	492	0	FEMALE	25	G2	NO	unknow	Astrocytoma	YES	unknow	NO
TCGA-DU-7013	269	1	MALE	59	G3	unknow	80	Astrocytoma	NO	Chemotherapy	unknow
TCGA-HT-7477	738	0	MALE	62	G3	NO	80	Astrocytoma	unknow	Chemotherapy	YES
TCGA-P5-A735	292	0	FEMALE	38	G2	unknow	unknow	Astrocytoma	unknow	unknow	unknow
TCGA-RY-A843	63	0	MALE	30	G3	NO	unknow	Astrocytoma	YES	unknow	NO
TCGA-DB-5280	1112	0	MALE	43	G2	unknow	unknow	Oligoastrocytoma	unknow	unknow	unknow
TCGA-E1-A7YS	466	1	MALE	71	G3	NO	80	Oligodendroglioma	NO	Chemotherapy\Chemotherapy\	YES
TCGA-EZ-7264	436	0	FEMALE	47	G2	unknow	unknow	Oligodendroglioma	unknow	unknow	unknow
TCGA-E1-A7YJ	592	1	MALE	55	G3	YES	80	Astrocytoma	NO	Chemotherapy\Chemotherapy\Immunotherapy\Chemotherapy\Immunotherapy\	YES
TCGA-DB-A4XG	2219	0	MALE	34	G3	NO	unknow	Oligodendroglioma	YES	Chemotherapy	NO
TCGA-S9-A6U5	992	0	MALE	33	G2	NO	100	Astrocytoma	YES	unknow	NO
TCGA-DU-6396	2286	1	FEMALE	31	G3	unknow	90	Oligoastrocytoma	NO	Targeted Molecular therapy\Chemotherapy\Chemotherapy\Hormone Therapy\Chemotherapy\Other, specify in notes\Chemotherapy\Chemotherapy\	unknow
TCGA-DB-A64V	889	0	MALE	54	G2	NO	90	Oligodendroglioma	NO	Chemotherapy	NO
TCGA-P5-A72W	317	0	MALE	35	G3	unknow	unknow	Astrocytoma	unknow	unknow	unknow
TCGA-FG-6688	221	0	FEMALE	59	G3	unknow	80	Astrocytoma	NO	Chemotherapy\Chemotherapy\	unknow
TCGA-HT-A74K	467	0	FEMALE	58	G3	NO	unknow	Oligodendroglioma	unknow	Chemotherapy	YES
TCGA-RY-A840	854	0	MALE	47	G3	NO	90	Oligodendroglioma	YES	unknow	NO
TCGA-S9-A6U8	2988	1	MALE	24	G2	YES	100	Astrocytoma	NO	Targeted Molecular therapy\Chemotherapy\Chemotherapy\Chemotherapy\	NO
TCGA-HT-A5RB	3	0	MALE	24	G2	unknow	unknow	Astrocytoma	unknow	unknow	unknow
TCGA-FG-A4MT	1164	0	FEMALE	27	G2	YES	100	Oligodendroglioma	NO	unknow	NO
TCGA-P5-A5ET	0	0	MALE	27	G2	NO	unknow	Oligodendroglioma	NO	unknow	unknow
TCGA-DU-A5TW	760	0	FEMALE	33	G3	NO	100	Astrocytoma	YES	unknow	NO
TCGA-S9-A6WL	946	0	MALE	52	G3	YES	100	Astrocytoma	YES	unknow	NO
TCGA-DU-5854	257	0	FEMALE	57	G3	unknow	90	Astrocytoma	NO	Chemotherapy\Chemotherapy\Targeted Molecular therapy\	unknow
TCGA-DU-6542	73	0	MALE	25	G3	unknow	unknow	Oligoastrocytoma	NO	Chemotherapy\Chemotherapy\	unknow
TCGA-DB-A4XF	1021	0	FEMALE	41	G3	YES	unknow	Astrocytoma	NO	Chemotherapy	YES
TCGA-DU-7292	242	1	MALE	69	G3	unknow	unknow	Astrocytoma	NO	Chemotherapy\Chemotherapy\	unknow
TCGA-FG-6692	413	0	MALE	63	G3	unknow	unknow	Oligodendroglioma	NO	Chemotherapy	unknow
TCGA-E1-5305	2433	1	MALE	34	G3	unknow	100	Astrocytoma	unknow	Chemotherapy\Chemotherapy\Chemotherapy\Chemotherapy\Chemotherapy\Chemotherapy\Targeted Molecular therapy\Chemotherapy\Chemotherapy\Targeted Molecular therapy\	unknow
TCGA-VM-A8CD	240	1	MALE	58	G3	unknow	100	Astrocytoma	YES	unknow	YES
TCGA-CS-5397	194	1	FEMALE	54	G3	unknow	80	Astrocytoma	NO	Chemotherapy	unknow
TCGA-DU-6397	1401	1	MALE	45	G3	unknow	unknow	Oligodendroglioma	NO	Chemotherapy	unknow
TCGA-E1-5303	2052	1	MALE	38	G3	unknow	80	Astrocytoma	unknow	Hormone Therapy\Chemotherapy\Chemotherapy\	unknow
TCGA-HT-7610	1706	0	FEMALE	25	G2	unknow	unknow	Oligoastrocytoma	NO	unknow	unknow
TCGA-S9-A6U1	536	0	FEMALE	22	G3	NO	100	Astrocytoma	YES	Chemotherapy	NO
TCGA-HT-7483	5255	0	MALE	14	G2	unknow	unknow	Oligoastrocytoma	NO	Chemotherapy	unknow
TCGA-S9-A6TY	953	0	MALE	50	G2	NO	100	Oligodendroglioma	YES	Chemotherapy	NO
TCGA-DU-6399	2000	1	MALE	54	G2	unknow	unknow	Oligodendroglioma	NO	unknow	unknow
TCGA-E1-A7YW	1120	1	MALE	28	G2	YES	90	Oligoastrocytoma	NO	Chemotherapy\Immunotherapy\Chemotherapy\Chemotherapy\Chemotherapy\	NO
TCGA-HT-7608	671	0	MALE	61	G2	unknow	unknow	Oligoastrocytoma	NO	unknow	unknow
TCGA-S9-A7R1	5166	1	MALE	35	G2	YES	90	Oligodendroglioma	NO	Chemotherapy	YES
TCGA-WY-A85A	1320	0	MALE	20	G2	NO	unknow	Astrocytoma	NO	unknow	NO
TCGA-TQ-A7RH	486	0	MALE	39	G2	NO	unknow	Oligoastrocytoma	NO	unknow	YES
TCGA-DH-5140	607	1	FEMALE	38	G3	unknow	90	Oligoastrocytoma	NO	Chemotherapy\Targeted Molecular therapy\Chemotherapy\Chemotherapy\	unknow
TCGA-DU-6403	354	1	FEMALE	60	G3	unknow	90	Oligoastrocytoma	NO	Chemotherapy\Chemotherapy\Chemotherapy\	unknow
TCGA-FG-A4MW	559	1	MALE	63	G3	NO	80	Oligoastrocytoma	YES	Chemotherapy\Chemotherapy\\	YES
TCGA-CS-4944	323	0	MALE	50	G2	unknow	90	Astrocytoma	NO	unknow	unknow
TCGA-HW-A5KL	633	0	FEMALE	42	G2	NO	unknow	Astrocytoma	unknow	Chemotherapy\Chemotherapy\	YES
TCGA-FN-7833	837	0	MALE	25	G3	unknow	unknow	Oligoastrocytoma	unknow	Chemotherapy	unknow
TCGA-HT-7479	216	0	MALE	44	G3	unknow	unknow	Astrocytoma	NO	Chemotherapy\Chemotherapy\	unknow
TCGA-P5-A72X	403	0	MALE	21	G3	unknow	unknow	Astrocytoma	unknow	unknow	unknow
TCGA-HT-A74L	336	0	FEMALE	22	G2	NO	90	Oligoastrocytoma	YES	unknow	unknow
TCGA-DU-8161	722	1	FEMALE	63	G3	unknow	70	Oligoastrocytoma	NO	Chemotherapy\Chemotherapy\Chemotherapy\Targeted Molecular therapy\	unknow
TCGA-QH-A6XA	502	0	FEMALE	23	G2	unknow	100	Oligoastrocytoma	YES	unknow	unknow
TCGA-HT-7468	203	0	MALE	30	G3	unknow	80	Oligodendroglioma	NO	Chemotherapy	unknow
TCGA-CS-4941	234	1	MALE	67	G3	unknow	90	Astrocytoma	NO	Chemotherapy	unknow
TCGA-E1-5318	2379	1	FEMALE	42	G2	unknow	100	Oligodendroglioma	unknow	Chemotherapy\Chemotherapy\Chemotherapy\Chemotherapy\Chemotherapy\Chemotherapy\Chemotherapy\Chemotherapy\Chemotherapy\Chemotherapy\Chemotherapy\Other, specify in notes\Chemotherapy\Hormone Therapy\	unknow
TCGA-S9-A7IQ	1099	0	FEMALE	45	G2	NO	100	Oligoastrocytoma	YES	unknow	NO
TCGA-S9-A89V	569	0	MALE	70	G3	YES	80	Astrocytoma	YES	Chemotherapy\Chemotherapy\	YES
TCGA-DU-6400	37	1	FEMALE	66	G2	unknow	unknow	Oligodendroglioma	NO	unknow	unknow
TCGA-E1-A7YE	886	1	FEMALE	32	G3	YES	90	Astrocytoma	NO	Chemotherapy\Chemotherapy\Chemotherapy\\Ancillary\Chemotherapy\Targeted Molecular therapy\Chemotherapy\Chemotherapy\	YES
TCGA-FG-A710	1115	0	FEMALE	50	G2	NO	unknow	Oligodendroglioma	NO	Chemotherapy	NO
TCGA-HT-8563	860	0	FEMALE	30	G3	NO	unknow	Astrocytoma	unknow	unknow	YES
TCGA-DH-A66F	523	0	MALE	49	G2	NO	90	Oligodendroglioma	YES	unknow	NO
TCGA-TQ-A7RU	1032	0	MALE	51	G2	NO	80	Oligodendroglioma	NO	unknow	NO
TCGA-HT-7616	7	1	MALE	75	G3	unknow	unknow	Oligodendroglioma	NO	unknow	unknow
TCGA-FG-8187	611	0	MALE	31	G2	unknow	90	Oligoastrocytoma	NO	unknow	unknow
TCGA-HT-8113	900	0	FEMALE	49	G2	unknow	unknow	Oligodendroglioma	unknow	Chemotherapy\Chemotherapy\	unknow
TCGA-TM-A84Q	772	0	MALE	31	G2	YES	80	Astrocytoma	NO	unknow	YES
TCGA-DU-7304	709	1	MALE	43	G3	unknow	80	Oligoastrocytoma	NO	Targeted Molecular therapy\Chemotherapy\Chemotherapy\Chemotherapy\	unknow
TCGA-HT-A74J	320	0	MALE	33	G2	NO	unknow	Oligoastrocytoma	YES	unknow	NO
TCGA-DU-7306	1277	0	MALE	67	G2	unknow	100	Oligoastrocytoma	NO	Chemotherapy\Chemotherapy\Chemotherapy\	unknow
TCGA-HT-7677	494	0	MALE	53	G3	unknow	unknow	Oligodendroglioma	NO	Chemotherapy\Chemotherapy\	unknow
TCGA-HT-7470	268	0	MALE	37	G3	unknow	90	Oligodendroglioma	NO	Chemotherapy	unknow
TCGA-DB-5275	1458	0	MALE	36	G3	unknow	unknow	Oligoastrocytoma	unknow	Chemotherapy\Chemotherapy\	unknow
TCGA-E1-A7YK	378	1	MALE	52	G3	NO	90	Astrocytoma	NO	Chemotherapy\Chemotherapy\	YES
TCGA-HT-7880	162	0	MALE	30	G2	unknow	unknow	Oligoastrocytoma	unknow	unknow	unknow
TCGA-FG-7643	293	0	FEMALE	49	G2	unknow	unknow	Oligoastrocytoma	NO	unknow	unknow
TCGA-FG-7638	686	0	FEMALE	31	G3	unknow	100	Oligodendroglioma	NO	Chemotherapy\Chemotherapy\Chemotherapy\	unknow
TCGA-HT-7620	434	0	MALE	40	G3	unknow	unknow	Oligodendroglioma	NO	Chemotherapy\Chemotherapy\Chemotherapy\Chemotherapy\	unknow
TCGA-HT-A61A	194	0	FEMALE	20	G2	unknow	80	Oligodendroglioma	unknow	Chemotherapy	YES
TCGA-DU-6393	1585	1	MALE	66	G3	unknow	unknow	Oligodendroglioma	NO	Chemotherapy	unknow
TCGA-HT-8109	169	0	MALE	64	G3	unknow	unknow	Oligodendroglioma	NO	unknow	unknow
TCGA-P5-A781	134	0	FEMALE	34	G3	unknow	unknow	Astrocytoma	unknow	unknow	unknow
TCGA-HT-7603	705	0	MALE	29	G2	unknow	unknow	Oligodendroglioma	NO	unknow	unknow
TCGA-HT-A617	491	0	MALE	47	G2	YES	60	Oligodendroglioma	NO	unknow	unknow
TCGA-IK-8125	1120	0	MALE	62	G3	unknow	unknow	Oligoastrocytoma	unknow	Chemotherapy\Chemotherapy\	unknow
TCGA-DB-A4X9	1412	0	FEMALE	33	G2	YES	unknow	Oligoastrocytoma	YES	unknow	NO
TCGA-CS-6665	378	0	FEMALE	51	G3	unknow	90	Astrocytoma	NO	Chemotherapy	unknow
TCGA-HT-A616	55	0	FEMALE	36	G2	unknow	unknow	Astrocytoma	unknow	unknow	NO
TCGA-DU-A7TD	228	1	MALE	52	G3	YES	60	Oligoastrocytoma	NO	Chemotherapy\Immunotherapy\	YES
TCGA-FG-5962	787	0	MALE	54	G3	unknow	unknow	Oligodendroglioma	NO	Chemotherapy\Chemotherapy\	unknow
TCGA-DU-A7TC	1137	0	MALE	32	G2	NO	90	Astrocytoma	NO	unknow	NO
TCGA-HT-A618	512	0	FEMALE	37	G3	NO	80	Astrocytoma	unknow	Chemotherapy	YES
TCGA-HW-7486	609	0	MALE	37	G2	unknow	unknow	Oligodendroglioma	NO	Chemotherapy	unknow
TCGA-HT-7686	1300	0	FEMALE	29	G3	unknow	unknow	Astrocytoma	NO	Chemotherapy\Chemotherapy\	unknow
TCGA-CS-5390		0	FEMALE	47	G2	unknow	100	Oligodendroglioma	NO	Chemotherapy	unknow
TCGA-HW-A5KM	630	0	MALE	35	G2	NO	unknow	Astrocytoma	unknow	unknow	NO
TCGA-QH-A65S	77	0	FEMALE	32	G2	NO	90	Oligoastrocytoma	YES	unknow	NO
TCGA-E1-A7YV	987	1	FEMALE	26	G3	YES	90	Oligoastrocytoma	YES	Chemotherapy\Chemotherapy\Immunotherapy\Immunotherapy\Chemotherapy\Chemotherapy\Immunotherapy\Chemotherapy\Immunotherapy\Chemotherapy\	YES
TCGA-HT-7475	530	0	MALE	67	G3	unknow	70	Oligoastrocytoma	NO	Chemotherapy\Chemotherapy\Chemotherapy\	unknow
TCGA-HT-7467	3	0	MALE	54	G2	unknow	unknow	Oligodendroglioma	NO	unknow	unknow
TCGA-TM-A84I	854	0	MALE	30	G3	NO	90	Astrocytoma	NO	unknow	YES
TCGA-FG-8182	416	0	MALE	35	G2	unknow	unknow	Oligodendroglioma	NO	unknow	unknow
TCGA-TM-A7C5	1500	0	MALE	30	G2	NO	100	Oligoastrocytoma	NO	unknow	YES
TCGA-S9-A6WQ	428	0	FEMALE	57	G2	NO	100	Oligoastrocytoma	YES	unknow	NO
TCGA-DU-5872	532	0	FEMALE	43	G2	unknow	unknow	Oligoastrocytoma	NO	Chemotherapy\Chemotherapy\Chemotherapy\Targeted Molecular therapy\	unknow
TCGA-E1-5311	4084	1	MALE	31	G3	unknow	100	Oligodendroglioma	unknow	Chemotherapy\Other, specify in notes\Other, specify in notes\Chemotherapy\Chemotherapy\Chemotherapy\Chemotherapy\Hormone Therapy\	unknow
TCGA-DU-A76O	522	0	MALE	30	G2	NO	unknow	Astrocytoma	YES	Chemotherapy\Chemotherapy\	YES
TCGA-HT-8107	14	0	MALE	62	G2	unknow	unknow	Oligodendroglioma	NO	unknow	unknow
TCGA-FG-8181	394	0	MALE	23	G3	unknow	90	Oligoastrocytoma	NO	Chemotherapy	unknow
TCGA-VM-A8CH	714	0	FEMALE	24	G2	NO	90	Astrocytoma	YES	unknow	NO
TCGA-FG-7636	544	0	MALE	48	G3	unknow	90	Astrocytoma	NO	Chemotherapy	unknow
TCGA-QH-A6X3	313	0	MALE	27	G2	unknow	90	Oligoastrocytoma	YES	unknow	NO
TCGA-CS-5395	639	1	MALE	43	G2	unknow	90	Oligodendroglioma	NO	Chemotherapy\Chemotherapy\	unknow
TCGA-DB-5276	2218	0	MALE	32	G3	unknow	unknow	Oligoastrocytoma	unknow	Chemotherapy\Chemotherapy\Targeted Molecular therapy\Targeted Molecular therapy\	unknow
TCGA-E1-A7YU	23	1	MALE	42	G3	unknow	unknow	Oligoastrocytoma	NO	Immunotherapy	NO
TCGA-DU-5871	576	0	FEMALE	37	G2	unknow	100	Oligoastrocytoma	NO	Chemotherapy\Chemotherapy\	unknow
TCGA-E1-A7Z6	984	1	FEMALE	41	G2	YES	90	Astrocytoma	YES	Chemotherapy\Chemotherapy\Immunotherapy\	NO
TCGA-DU-6401	2660	1	FEMALE	31	G2	unknow	unknow	Oligodendroglioma	NO	Chemotherapy\Chemotherapy\Chemotherapy\	unknow
TCGA-DH-5144	244	0	FEMALE	56	G3	unknow	100	Oligodendroglioma	NO	unknow	unknow
TCGA-WY-A858	1337	0	FEMALE	32	G3	NO	100	Astrocytoma	unknow	unknow	YES
TCGA-DB-A64U	846	0	FEMALE	38	G2	NO	90	Oligoastrocytoma	NO	unknow	NO
TCGA-FG-8191	472	0	MALE	30	G3	unknow	unknow	Oligodendroglioma	NO	Chemotherapy\Chemotherapy\	unknow
TCGA-TQ-A7RK	1341	0	MALE	29	G2	YES	90	Oligoastrocytoma	NO	unknow	NO
TCGA-HT-7472	1	0	MALE	38	G2	unknow	unknow	Oligodendroglioma	NO	unknow	unknow
TCGA-DB-5277	1547	1	MALE	34	G3	unknow	unknow	Astrocytoma	unknow	Chemotherapy\Chemotherapy\Chemotherapy\	unknow
TCGA-VV-A829	1127	0	MALE	44	G3	NO	unknow	Oligoastrocytoma	NO	Chemotherapy	YES
TCGA-DH-A7UV	566	0	MALE	49	G3	NO	90	Astrocytoma	YES	Chemotherapy	YES
TCGA-HW-8319	262	0	FEMALE	34	G3	NO	unknow	Astrocytoma	unknow	Chemotherapy\Chemotherapy\Chemotherapy\Chemotherapy\Chemotherapy\	YES
TCGA-WY-A85C	1426	0	MALE	36	G2	YES	unknow	Astrocytoma	NO	unknow	NO
TCGA-P5-A5EW	204	0	FEMALE	20	G2	NO	80	Astrocytoma	NO	unknow	unknow
TCGA-DB-A75O	935	0	MALE	29	G3	unknow	90	Astrocytoma	NO	unknow	unknow
TCGA-DU-A7TA	2565	0	MALE	32	G2	NO	80	Oligodendroglioma	NO	Chemotherapy\Chemotherapy\	YES
TCGA-E1-A7Z4	4412	1	MALE	35	G2	YES	90	Astrocytoma	YES	Chemotherapy\Chemotherapy\Chemotherapy\\Chemotherapy\Chemotherapy\Chemotherapy\Hormone Therapy\Immunotherapy\Immunotherapy\Chemotherapy\Immunotherapy\Chemotherapy\	NO
TCGA-S9-A6TV	571	0	MALE	50	G3	NO	90	Oligoastrocytoma	YES	Chemotherapy	YES
TCGA-HW-7495	131	0	FEMALE	45	G2	unknow	unknow	Oligodendroglioma	NO	unknow	unknow
TCGA-HT-7481	1800	0	MALE	39	G2	unknow	unknow	Oligodendroglioma	NO	unknow	unknow
TCGA-E1-A7YQ	1578	1	FEMALE	58	G3	YES	60	Oligodendroglioma	NO	Chemotherapy\Chemotherapy\Chemotherapy\	YES
TCGA-DB-A64P	916	0	MALE	40	G3	NO	unknow	Oligodendroglioma	YES	Chemotherapy	NO
TCGA-HT-7684	184	0	MALE	58	G3	unknow	unknow	Oligoastrocytoma	NO	unknow	unknow
TCGA-TQ-A7RR	787	0	MALE	38	G2	NO	100	Oligoastrocytoma	NO	unknow	YES
TCGA-HT-7691	3	0	FEMALE	31	G2	unknow	unknow	Astrocytoma	NO	unknow	unknow
TCGA-HT-A5R7	615	0	FEMALE	33	G3	NO	90	Astrocytoma	YES	Chemotherapy	YES
TCGA-HT-8104	372	0	FEMALE	51	G3	unknow	unknow	Astrocytoma	NO	unknow	unknow
TCGA-DB-A64O	775	1	MALE	59	G2	YES	unknow	Oligoastrocytoma	YES	Chemotherapy	YES
TCGA-S9-A7IY	715	0	MALE	39	G3	NO	80	Oligoastrocytoma	YES	Chemotherapy\Chemotherapy\Chemotherapy\	YES
TCGA-HT-A615	515	0	FEMALE	38	G2	NO	90	Oligodendroglioma	unknow	unknow	YES
TCGA-TM-A7C4	1470	0	FEMALE	39	G2	NO	90	Astrocytoma	NO	unknow	NO
TCGA-DU-A7TG	1351	1	MALE	40	G2	unknow	70	Oligodendroglioma	NO	Chemotherapy	NO
TCGA-E1-5307	1762	1	FEMALE	62	G3	unknow	80	Astrocytoma	unknow	Chemotherapy\Chemotherapy\Chemotherapy\Chemotherapy\Chemotherapy\Chemotherapy\Chemotherapy\Chemotherapy\Other, specify in notes\	unknow
TCGA-P5-A731	274	0	FEMALE	59	G2	unknow	90	Oligoastrocytoma	unknow	unknow	unknow
TCGA-HT-7693	533	0	FEMALE	51	G2	unknow	90	Oligodendroglioma	unknow	Chemotherapy\Chemotherapy\	unknow
TCGA-HW-7491	1222	0	MALE	35	G2	unknow	unknow	Oligodendroglioma	NO	Chemotherapy	unknow
TCGA-F6-A8O4	6	0	MALE	44	G2	NO	unknow	Astrocytoma	NO	unknow	unknow
TCGA-E1-A7Z2	398	1	FEMALE	58	G2	YES	80	Oligodendroglioma	YES	Chemotherapy\Chemotherapy\Chemotherapy\Immunotherapy\Chemotherapy\Immunotherapy\	NO
TCGA-DB-A64R	955	0	FEMALE	24	G2	NO	90	Oligodendroglioma	YES	unknow	NO
TCGA-S9-A6U2	719	0	FEMALE	48	G2	NO	100	Oligodendroglioma	YES	unknow	YES
TCGA-FG-A4MY	721	0	FEMALE	44	G2	NO	unknow	Oligoastrocytoma	NO	unknow	YES
TCGA-DB-A64Q	182	0	FEMALE	31	G2	NO	90	Oligoastrocytoma	YES	Chemotherapy	NO
TCGA-HW-A5KJ	619	0	MALE	68	G3	NO	unknow	Oligodendroglioma	unknow	Chemotherapy\\	YES
TCGA-S9-A89Z	364	0	MALE	40	G3	NO	70	Astrocytoma	YES	Chemotherapy	YES
TCGA-DU-A5TR	908	0	MALE	51	G2	NO	90	Oligoastrocytoma	NO	Chemotherapy	YES
TCGA-DU-7298	576	1	FEMALE	38	G3	unknow	80	Astrocytoma	NO	Chemotherapy\Chemotherapy\	unknow
TCGA-HT-8018	1152	1	FEMALE	40	G2	unknow	unknow	Oligoastrocytoma	NO	unknow	unknow
TCGA-S9-A6WD	2114	0	MALE	58	G3	NO	100	Oligodendroglioma	NO	Chemotherapy	NO
TCGA-HW-7490	585	0	MALE	41	G2	unknow	unknow	Astrocytoma	YES	unknow	unknow
TCGA-TM-A84R	566	0	MALE	46	G2	NO	80	Oligodendroglioma	YES	unknow	NO
TCGA-HT-7694	210	0	MALE	60	G3	unknow	90	Oligodendroglioma	NO	unknow	unknow
TCGA-HT-7856	1189	0	MALE	35	G3	unknow	unknow	Oligodendroglioma	NO	Chemotherapy	unknow
TCGA-HT-A74H	74	0	MALE	62	G3	unknow	unknow	Astrocytoma	NO	Chemotherapy	YES
TCGA-S9-A7R7	3000	0	MALE	27	G2	YES	80	Astrocytoma	YES	Chemotherapy\Chemotherapy\Chemotherapy\	YES
TCGA-DU-7302	1834	0	FEMALE	48	G3	unknow	90	Oligodendroglioma	NO	Targeted Molecular therapy\Chemotherapy\Chemotherapy\	unknow
TCGA-HT-8013	1933	1	FEMALE	37	G2	unknow	unknow	Oligoastrocytoma	NO	Chemotherapy\Targeted Molecular therapy\	unknow
TCGA-E1-A7YD	435	1	MALE	57	G3	YES	unknow	Astrocytoma	NO	Chemotherapy\Chemotherapy\	YES
TCGA-TM-A7CF	1688	0	FEMALE	41	G2	YES	100	Astrocytoma	NO	unknow	NO
TCGA-TM-A7CA	1058	0	MALE	44	G2	NO	100	Astrocytoma	NO	unknow	NO
TCGA-DU-7301	788	1	MALE	53	G2	unknow	100	Oligodendroglioma	NO	Chemotherapy\Chemotherapy\Chemotherapy\Chemotherapy\Targeted Molecular therapy\	unknow
TCGA-RY-A845	596	0	FEMALE	40	G2	NO	80	Oligoastrocytoma	YES	unknow	NO
TCGA-DB-A75L	342	0	FEMALE	36	G3	NO	90	Astrocytoma	YES	Chemotherapy	YES
TCGA-DU-A5TP	1012	0	MALE	33	G3	YES	70	Astrocytoma	NO	Chemotherapy\Chemotherapy\	YES
TCGA-TM-A84L	1242	1	MALE	31	G2	YES	90	Oligoastrocytoma	NO	Chemotherapy	NO
TCGA-DH-5143	438	0	MALE	30	G3	unknow	80	Oligoastrocytoma	NO	Chemotherapy\Chemotherapy\Chemotherapy\	unknow
TCGA-DU-7006	349	1	FEMALE	60	G3	unknow	unknow	Astrocytoma	NO	Chemotherapy\Chemotherapy\Chemotherapy\	unknow
TCGA-DU-A5TT	743	0	MALE	70	G3	NO	unknow	Oligodendroglioma	YES	Chemotherapy	YES
TCGA-TQ-A7RV	1868	0	MALE	27	G2	YES	80	Astrocytoma	NO	unknow	NO
TCGA-HT-7855	585	0	MALE	39	G3	unknow	unknow	Astrocytoma	NO	Chemotherapy\Chemotherapy\	unknow
TCGA-HW-7489	253	0	MALE	38	G2	unknow	unknow	Oligoastrocytoma	YES	unknow	unknow
TCGA-HT-7860	15	0	FEMALE	60	G3	unknow	unknow	Astrocytoma	NO	unknow	unknow
TCGA-P5-A780	72	0	FEMALE	44	G3	unknow	unknow	Astrocytoma	unknow	unknow	unknow
TCGA-FG-5964	378	0	MALE	62	G2	unknow	unknow	Oligodendroglioma	NO	unknow	unknow
TCGA-HT-7601	153	0	FEMALE	30	G3	unknow	unknow	Astrocytoma	NO	Chemotherapy\Chemotherapy\Chemotherapy\	unknow
TCGA-HT-7473	503	0	MALE	28	G2	unknow	unknow	Oligoastrocytoma	NO	unknow	unknow
TCGA-CS-5393	1222	0	MALE	39	G3	unknow	100	Astrocytoma	NO	Chemotherapy	unknow
TCGA-QH-A6XC	508	0	MALE	48	G3	NO	70	Astrocytoma	YES	Chemotherapy\Chemotherapy\Chemotherapy\Chemotherapy\	YES
TCGA-VV-A86M	487	0	FEMALE	36	G3	NO	unknow	Astrocytoma	unknow	Chemotherapy	YES
TCGA-S9-A7IS	241	1	FEMALE	33	G3	NO	60	Astrocytoma	NO	unknow	YES
TCGA-HT-7695	442	0	FEMALE	29	G2	unknow	unknow	Oligodendroglioma	NO	Chemotherapy	unknow
TCGA-HT-8110	419	0	MALE	57	G3	unknow	unknow	Astrocytoma	NO	unknow	unknow
TCGA-E1-5319	2907	1	FEMALE	48	G2	unknow	100	Oligodendroglioma	unknow	Chemotherapy\Other, specify in notes\Chemotherapy\Chemotherapy\Chemotherapy\Chemotherapy\Chemotherapy\Chemotherapy\Chemotherapy\	unknow
TCGA-HT-7854	292	0	MALE	62	G2	unknow	100	Astrocytoma	NO	unknow	unknow
TCGA-VM-A8C9	915	0	FEMALE	37	G2	NO	unknow	Astrocytoma	NO	unknow	NO
TCGA-HT-7692	90	0	MALE	43	G2	unknow	100	Oligoastrocytoma	unknow	unknow	unknow
TCGA-P5-A5EU	0	0	MALE	35	G3	unknow	60	Astrocytoma	NO	unknow	NO
TCGA-DU-8167	471	0	FEMALE	69	G2	unknow	100	Oligoastrocytoma	NO	unknow	unknow
TCGA-S9-A6WM	604	0	FEMALE	59	G3	NO	90	Astrocytoma	YES	Chemotherapy\Targeted Molecular therapy\	YES
TCGA-DU-7014	3571	1	MALE	59	G2	unknow	100	Oligodendroglioma	YES	unknow	unknow
TCGA-R8-A6ML	2860	0	MALE	52	G3	unknow	unknow	Oligodendroglioma	unknow	unknow	YES
TCGA-DH-A7UR	1650	0	FEMALE	59	G3	NO	90	Oligodendroglioma	NO	Chemotherapy	YES
TCGA-P5-A5F6	39	0	MALE	26	G2	NO	70	Oligodendroglioma	unknow	unknow	unknow
TCGA-HT-A4DV	792	0	FEMALE	51	G3	NO	90	Oligodendroglioma	NO	Chemotherapy\Chemotherapy\	YES
TCGA-P5-A5F4	231	0	FEMALE	35	G3	unknow	70	Oligodendroglioma	unknow	Chemotherapy\Chemotherapy\Chemotherapy\	YES
TCGA-FG-7634	467	0	MALE	28	G2	unknow	unknow	Oligodendroglioma	NO	unknow	unknow
TCGA-KT-A7W1	438	0	FEMALE	45	G3	YES	80	Astrocytoma	YES	Chemotherapy	YES
TCGA-DU-6406	512	1	FEMALE	59	G3	unknow	unknow	Oligoastrocytoma	NO	Chemotherapy\Chemotherapy\Other, specify in notes\	unknow
TCGA-FG-5965	979	0	FEMALE	39	G2	unknow	90	Oligoastrocytoma	NO	Chemotherapy	unknow
TCGA-HT-7690	3	0	MALE	29	G3	unknow	unknow	Oligoastrocytoma	NO	unknow	unknow
TCGA-TQ-A7RM	1116	0	FEMALE	41	G3	NO	90	Oligoastrocytoma	NO	unknow	YES
TCGA-DU-A76R	648	1	MALE	51	G3	YES	50	Oligodendroglioma	NO	Chemotherapy	YES
TCGA-S9-A6WE	2208	0	MALE	34	G2	NO	100	Oligodendroglioma	NO	Chemotherapy	NO
TCGA-QH-A6CS	588	0	MALE	41	G3	NO	90	Astrocytoma	YES	Chemotherapy\Chemotherapy\	YES
TCGA-P5-A5EY	72	0	MALE	21	G2	unknow	unknow	Astrocytoma	unknow	unknow	unknow
TCGA-DB-5279	1354	0	MALE	59	G2	unknow	unknow	Oligodendroglioma	unknow	unknow	unknow
TCGA-DB-5274	2289	0	FEMALE	37	G3	unknow	80	Oligoastrocytoma	unknow	Chemotherapy\Chemotherapy\	unknow
TCGA-DU-A5TU	796	0	FEMALE	62	G2	unknow	50	Astrocytoma	NO	Chemotherapy	NO
TCGA-E1-A7YI	111	1	FEMALE	33	G3	YES	80	Astrocytoma	NO	unknow	NO
TCGA-DU-A7T6	547	1	FEMALE	73	G3	unknow	60	Oligodendroglioma	NO	unknow	unknow
TCGA-HT-A5R9	2	0	FEMALE	48	G3	unknow	unknow	Oligodendroglioma	NO	unknow	unknow
TCGA-DU-8162	444	1	FEMALE	61	G3	unknow	80	Oligoastrocytoma	NO	Chemotherapy\Chemotherapy\	unknow
TCGA-S9-A7IX	679	0	MALE	57	G3	YES	100	Astrocytoma	NO	Chemotherapy\Chemotherapy\Targeted Molecular therapy\Chemotherapy\	YES
TCGA-DU-8163	629	0	MALE	29	G3	unknow	90	Oligoastrocytoma	NO	Chemotherapy\Chemotherapy\Chemotherapy\	unknow
TCGA-DU-6392	6423	0	FEMALE	35	G3	unknow	unknow	Astrocytoma	NO	Chemotherapy\Chemotherapy\	unknow
TCGA-P5-A72Z	354	0	FEMALE	64	G3	unknow	unknow	Oligodendroglioma	unknow	Chemotherapy	unknow
TCGA-TQ-A7RS	-1	0	FEMALE	25	G2	NO	90	Oligodendroglioma	NO	unknow	NO
TCGA-S9-A6UA	178	1	MALE	66	G3	YES	60	Astrocytoma	NO	unknow	NO
TCGA-DB-5270	3733	0	FEMALE	38	G3	unknow	unknow	Oligoastrocytoma	NO	Chemotherapy	unknow
TCGA-DU-A7T8	4229	1	MALE	35	G3	YES	100	Oligoastrocytoma	NO	Chemotherapy\Chemotherapy\Chemotherapy\Chemotherapy\Chemotherapy\Targeted Molecular therapy\	YES
TCGA-FG-6690	143	0	MALE	70	G2	unknow	90	Oligodendroglioma	NO	unknow	unknow
TCGA-HT-A5RA	832	0	FEMALE	65	G3	NO	70	Astrocytoma	unknow	Chemotherapy	YES
TCGA-HT-A61B	533	0	MALE	22	G3	NO	80	Astrocytoma	unknow	Chemotherapy	YES
TCGA-S9-A7IZ	217	0	FEMALE	48	G3	NO	90	Astrocytoma	YES	Chemotherapy\Chemotherapy\	YES
TCGA-P5-A77X	105	0	FEMALE	55	G2	unknow	unknow	Oligoastrocytoma	unknow	unknow	unknow
TCGA-DB-5273	2493	0	MALE	33	G3	unknow	unknow	Astrocytoma	NO	Chemotherapy\Chemotherapy\	unknow
TCGA-RY-A83X	939	0	FEMALE	46	G2	NO	unknow	Oligodendroglioma	YES	unknow	NO
TCGA-DU-6407	2875	1	FEMALE	35	G2	unknow	90	Oligodendroglioma	NO	Chemotherapy\Chemotherapy\Chemotherapy\Chemotherapy\	unknow
TCGA-HT-8010	50	0	FEMALE	64	G2	unknow	unknow	Oligodendroglioma	NO	unknow	unknow
TCGA-S9-A6TX	1049	0	MALE	46	G3	YES	100	Oligodendroglioma	YES	Chemotherapy	NO
TCGA-FG-5963	547	0	MALE	23	G3	unknow	90	Astrocytoma	NO	Chemotherapy\Chemotherapy\Chemotherapy\Chemotherapy\	unknow
TCGA-HT-7602	908	0	MALE	21	G2	unknow	unknow	Oligodendroglioma	NO	unknow	unknow
TCGA-S9-A7J0	609	0	FEMALE	30	G3	NO	100	Oligodendroglioma	YES	Chemotherapy\Chemotherapy\Chemotherapy\Targeted Molecular therapy\Chemotherapy\	YES
TCGA-HT-7877	4	0	FEMALE	20	G2	unknow	unknow	Oligodendroglioma	unknow	unknow	unknow
TCGA-TQ-A7RJ	1229	0	FEMALE	25	G2	NO	unknow	Oligoastrocytoma	NO	unknow	YES
TCGA-DU-7299	1339	1	MALE	33	G3	unknow	90	Astrocytoma	NO	Chemotherapy\Targeted Molecular therapy\Chemotherapy\Chemotherapy\Chemotherapy\	unknow
TCGA-HT-8108	76	0	FEMALE	26	G2	unknow	unknow	Oligodendroglioma	NO	unknow	unknow
TCGA-FG-A87Q	174	0	FEMALE	61	G3	NO	80	Astrocytoma	YES	Chemotherapy	YES
TCGA-P5-A5EZ	70	0	MALE	39	G3	NO	unknow	Astrocytoma	NO	unknow	unknow
TCGA-DU-7309	84	0	FEMALE	41	G3	unknow	90	Oligodendroglioma	NO	Chemotherapy	unknow
TCGA-DU-A6S6	2893	0	FEMALE	35	G2	YES	90	Oligoastrocytoma	NO	Chemotherapy\Chemotherapy\Chemotherapy\	NO
TCGA-DH-5141	968	0	MALE	32	G3	unknow	unknow	Oligodendroglioma	NO	Chemotherapy\Chemotherapy\	unknow
TCGA-S9-A7R4	914	0	MALE	46	G3	NO	90	Astrocytoma	YES	Chemotherapy	YES
TCGA-KT-A74X	438	0	MALE	26	G3	NO	90	Oligoastrocytoma	YES	Chemotherapy	YES
TCGA-HT-7681	1359	0	FEMALE	29	G2	NO	unknow	Oligoastrocytoma	unknow	unknow	NO
TCGA-S9-A7R2	316	1	MALE	69	G3	NO	90	Astrocytoma	NO	unknow	YES
TCGA-P5-A72U	7	0	FEMALE	71	G3	unknow	unknow	Oligodendroglioma	unknow	unknow	unknow
TCGA-QH-A6CW	414	0	MALE	43	G3	NO	90	Oligoastrocytoma	YES	unknow	NO
TCGA-W9-A837	1553	0	MALE	47	G2	NO	unknow	Oligodendroglioma	NO	unknow	NO
TCGA-HT-8015	3	0	MALE	21	G2	unknow	unknow	Astrocytoma	unknow	unknow	unknow
TCGA-DH-A669	919	1	MALE	70	G3	YES	unknow	Oligodendroglioma	NO	unknow	NO
TCGA-HT-A614	82	0	MALE	47	G2	unknow	unknow	Oligoastrocytoma	unknow	unknow	unknow
TCGA-DU-6394	682	1	MALE	53	G3	unknow	unknow	Oligodendroglioma	unknow	Chemotherapy\Chemotherapy\Chemotherapy\	unknow
TCGA-DU-7009	4206	0	FEMALE	32	G2	unknow	unknow	Oligodendroglioma	NO	Chemotherapy	unknow
TCGA-P5-A736	230	0	FEMALE	44	G3	unknow	unknow	Astrocytoma	unknow	unknow	unknow
TCGA-S9-A6WH	987	0	FEMALE	73	G2	NO	80	Oligoastrocytoma	YES	unknow	YES
TCGA-WH-A86K	405	0	MALE	65	G2	NO	unknow	Astrocytoma	YES	Chemotherapy	YES
TCGA-S9-A6WG	2437	0	MALE	31	G3	NO	100	Astrocytoma	NO	Chemotherapy	YES
TCGA-DU-5851	531	0	FEMALE	40	G3	unknow	90	Oligoastrocytoma	NO	Chemotherapy\Chemotherapy\	unknow
TCGA-S9-A7R3	3013	0	FEMALE	28	G2	YES	100	Astrocytoma	NO	unknow	NO
TCGA-DB-A4XA	573	0	MALE	30	G2	NO	unknow	Oligoastrocytoma	YES	unknow	YES
TCGA-R8-A6MO	993	0	FEMALE	53	G2	unknow	unknow	Oligodendroglioma	unknow	unknow	NO
TCGA-E1-A7YN	727	1	FEMALE	63	G3	YES	80	Astrocytoma	YES	Chemotherapy\Chemotherapy\Immunotherapy\Chemotherapy\Immunotherapy\Chemotherapy\	YES
TCGA-CS-6667	230	0	FEMALE	39	G2	unknow	90	Astrocytoma	NO	unknow	unknow
TCGA-E1-A7YM	648	1	MALE	63	G3	YES	80	Astrocytoma	YES	Chemotherapy\Immunotherapy\Chemotherapy\Immunotherapy\Chemotherapy\Immunotherapy\Immunotherapy\Chemotherapy\	YES
TCGA-E1-A7YL	492	1	MALE	46	G3	YES	80	Astrocytoma	YES	Chemotherapy\Immunotherapy\Chemotherapy\Chemotherapy\Immunotherapy\Chemotherapy\	YES
TCGA-HT-7480	2287	0	MALE	33	G2	unknow	unknow	Oligodendroglioma	NO	Targeted Molecular therapy\Chemotherapy\Chemotherapy\	unknow
TCGA-CS-6670	201	0	MALE	43	G3	unknow	unknow	Oligodendroglioma	NO	Chemotherapy\Chemotherapy\Chemotherapy\	unknow
TCGA-HT-A619	587	0	FEMALE	51	G3	NO	unknow	Oligodendroglioma	unknow	Chemotherapy	NO
TCGA-TQ-A8XE	954	1	FEMALE	42	G2	YES	70	Oligodendroglioma	unknow	unknow	NO
TCGA-P5-A737	372	0	MALE	47	G2	unknow	unknow	Oligoastrocytoma	unknow	unknow	unknow
TCGA-DU-A7TB	1567	0	MALE	56	G2	YES	100	Oligodendroglioma	NO	Chemotherapy\Chemotherapy\Chemotherapy\	unknow
TCGA-HT-A4DS	7	0	FEMALE	55	G3	unknow	unknow	Astrocytoma	NO	unknow	unknow
TCGA-DU-7300	1886	1	FEMALE	53	G3	unknow	90	Oligodendroglioma	NO	Chemotherapy\Chemotherapy\Targeted Molecular therapy\Chemotherapy\Chemotherapy\	unknow
TCGA-DU-7008	4752	0	FEMALE	41	G2	unknow	unknow	Oligodendroglioma	NO	Chemotherapy\Chemotherapy\Chemotherapy\	unknow
TCGA-DH-A66D	846	0	FEMALE	43	G3	NO	80	Astrocytoma	YES	Chemotherapy	YES
TCGA-QH-A65X	482	0	FEMALE	28	G3	NO	90	Oligoastrocytoma	YES	Chemotherapy\Chemotherapy\Chemotherapy\Chemotherapy\	YES
TCGA-HW-8320	272	0	MALE	36	G3	NO	unknow	Astrocytoma	YES	Chemotherapy\Chemotherapy\	YES
TCGA-S9-A7QZ	396	0	MALE	41	G2	NO	100	Oligodendroglioma	YES	unknow	NO
TCGA-R8-A73M	1806	0	FEMALE	48	G2	NO	unknow	Oligodendroglioma	unknow	unknow	NO
TCGA-QH-A6CU	451	0	FEMALE	52	G3	NO	90	Oligodendroglioma	YES	Chemotherapy	NO
TCGA-HT-8105	190	0	MALE	54	G3	unknow	unknow	Oligodendroglioma	NO	unknow	unknow
TCGA-VM-A8CE	1093	0	MALE	25	G2	YES	90	Oligodendroglioma	NO	Chemotherapy\Chemotherapy\Chemotherapy\Chemotherapy\	NO
TCGA-S9-A6TU	2650	0	MALE	38	G2	YES	100	Astrocytoma	YES	unknow	NO
TCGA-HT-7688	964	0	MALE	59	G3	unknow	unknow	Oligodendroglioma	NO	Chemotherapy\Chemotherapy\Chemotherapy\	unknow
TCGA-HT-8011	494	0	MALE	55	G3	unknow	unknow	Astrocytoma	NO	Chemotherapy\Chemotherapy\	unknow
TCGA-TM-A84H	926	0	FEMALE	44	G3	NO	90	Oligoastrocytoma	NO	unknow	YES
TCGA-DU-6405	605	1	FEMALE	51	G3	unknow	90	Astrocytoma	NO	Chemotherapy\Chemotherapy\Chemotherapy\Chemotherapy\	unknow
TCGA-CS-6186	538	1	MALE	58	G3	unknow	90	Oligoastrocytoma	NO	Chemotherapy\Chemotherapy\	unknow
TCGA-FG-A87N	413	0	FEMALE	37	G3	NO	unknow	Astrocytoma	YES	Chemotherapy	YES
TCGA-HT-7471	4	0	FEMALE	37	G3	unknow	unknow	Oligodendroglioma	unknow	unknow	unknow
TCGA-FG-A70Z	328	0	FEMALE	53	G3	unknow	unknow	Oligoastrocytoma	NO	Chemotherapy	YES
TCGA-HW-8321	596	0	MALE	31	G3	NO	unknow	Astrocytoma	unknow	Chemotherapy	NO
TCGA-P5-A5F1	179	0	MALE	30	G2	NO	unknow	Astrocytoma	NO	unknow	unknow
TCGA-P5-A5EV	7	0	MALE	39	G2	unknow	60	Astrocytoma	unknow	unknow	unknow
TCGA-TQ-A7RW	821	1	MALE	32	G2	YES	90	Oligodendroglioma	NO	unknow	YES
TCGA-HT-8114	118	0	MALE	36	G3	unknow	unknow	Oligoastrocytoma	NO	Chemotherapy	unknow
TCGA-HT-7478	194	0	MALE	36	G2	unknow	unknow	Astrocytoma	NO	unknow	unknow
TCGA-DH-A7UT	407	0	MALE	30	G3	NO	unknow	Astrocytoma	YES	Chemotherapy	YES
TCGA-HT-7604	3725	0	MALE	50	G2	unknow	unknow	Astrocytoma	NO	Chemotherapy	unknow
TCGA-DU-5855	207	0	FEMALE	49	G3	unknow	100	Oligoastrocytoma	NO	Chemotherapy\Chemotherapy\	unknow
TCGA-DH-A66B	1279	0	MALE	52	G3	NO	90	Astrocytoma	NO	Chemotherapy	YES
TCGA-DU-5847	548	0	FEMALE	34	G3	unknow	unknow	Astrocytoma	NO	Targeted Molecular therapy\Chemotherapy\Chemotherapy\	unknow
TCGA-DB-A4XC	1421	0	MALE	26	G2	NO	unknow	Oligoastrocytoma	NO	unknow	YES
TCGA-DU-8165	582	0	FEMALE	60	G3	unknow	90	Oligodendroglioma	NO	Chemotherapy\Chemotherapy\	unknow
TCGA-QH-A6CX	372	1	MALE	66	G2	NO	90	Astrocytoma	YES	unknow	NO
TCGA-S9-A7QX	399	0	FEMALE	36	G3	NO	100	Astrocytoma	YES	Chemotherapy	YES
TCGA-HT-7874	1130	0	FEMALE	41	G3	unknow	unknow	Oligodendroglioma	NO	Chemotherapy\Chemotherapy\Chemotherapy\	unknow
TCGA-DH-A66G	523	0	FEMALE	49	G3	NO	80	Oligodendroglioma	YES	Chemotherapy	YES
TCGA-HT-8111	7	0	MALE	32	G3	unknow	unknow	Oligoastrocytoma	NO	unknow	unknow
TCGA-DU-A6S3	656	0	MALE	60	G2	NO	unknow	Oligodendroglioma	NO	unknow	NO
TCGA-DU-7290	315	1	FEMALE	45	G3	unknow	unknow	Astrocytoma	NO	unknow	unknow
TCGA-HT-7469	351	1	MALE	30	G3	unknow	unknow	Oligodendroglioma	NO	Chemotherapy\Chemotherapy\	unknow
TCGA-QH-A6X5	497	0	FEMALE	58	G2	NO	90	Oligoastrocytoma	YES	unknow	NO
TCGA-DU-6404	4068	1	FEMALE	24	G3	unknow	100	Oligodendroglioma	NO	Chemotherapy\Targeted Molecular therapy\Chemotherapy\Chemotherapy\Targeted Molecular therapy\Chemotherapy\Chemotherapy\Chemotherapy\Targeted Molecular therapy\Targeted Molecular therapy\Targeted Molecular therapy\	unknow
TCGA-CS-6188	725	0	MALE	48	G3	unknow	90	Astrocytoma	NO	Chemotherapy	unknow
TCGA-HT-7485	122	0	MALE	42	G2	unknow	100	Astrocytoma	NO	unknow	unknow
TCGA-QH-A870	395	0	FEMALE	38	G3	NO	80	Oligoastrocytoma	YES	Chemotherapy	NO
TCGA-HT-A61C	537	1	MALE	66	G3	unknow	100	Oligodendroglioma	unknow	Chemotherapy	YES
TCGA-P5-A5F2	242	0	FEMALE	36	G2	NO	80	Astrocytoma	unknow	Chemotherapy\\\	NO
TCGA-CS-5396	303	0	FEMALE	53	G3	unknow	90	Oligodendroglioma	NO	Chemotherapy	unknow
TCGA-DU-6395	1491	1	MALE	31	G2	unknow	unknow	Oligoastrocytoma	NO	Chemotherapy\Chemotherapy\Chemotherapy\	unknow
TCGA-TM-A84J	735	0	MALE	63	G3	YES	80	Oligodendroglioma	NO	Chemotherapy\Chemotherapy\	YES
TCGA-HT-7687	3	0	MALE	74	G3	unknow	unknow	Oligodendroglioma	NO	unknow	unknow
TCGA-S9-A6U9	2918	0	MALE	36	G3	NO	unknow	Astrocytoma	NO	unknow	YES
TCGA-S9-A6WO	566	0	MALE	29	G2	YES	100	Astrocytoma	YES	unknow	NO
TCGA-CS-6668	244	0	FEMALE	57	G2	unknow	90	Oligodendroglioma	NO	Chemotherapy	unknow
TCGA-HW-A5KK	388	1	MALE	64	G3	NO	unknow	Astrocytoma	unknow	Chemotherapy\Chemotherapy\	YES
TCGA-WY-A859	1213	0	FEMALE	34	G2	NO	100	Astrocytoma	unknow	unknow	YES
TCGA-DH-A7UU	105	0	MALE	43	G3	NO	90	Astrocytoma	YES	Chemotherapy	YES
TCGA-S9-A7QW	458	0	FEMALE	54	G3	NO	100	Astrocytoma	YES	Chemotherapy	YES
TCGA-QH-A65V	384	0	FEMALE	43	G2	NO	90	Oligodendroglioma	YES	Chemotherapy\Chemotherapy\Chemotherapy\	NO
TCGA-WY-A85E	633	0	FEMALE	48	G2	YES	unknow	Oligoastrocytoma	NO	unknow	NO
TCGA-DU-7012	199	1	FEMALE	74	G3	unknow	unknow	Astrocytoma	NO	unknow	unknow
TCGA-CS-6669	225	0	FEMALE	26	G2	unknow	90	Oligodendroglioma	NO	Chemotherapy	unknow
TCGA-TQ-A7RI	62	0	FEMALE	37	G2	NO	unknow	Oligodendroglioma	NO	unknow	NO
TCGA-HT-8012	286	0	FEMALE	30	G2	unknow	unknow	Oligodendroglioma	NO	unknow	unknow
TCGA-F6-A8O3	7	0	MALE	34	G2	NO	unknow	Oligodendroglioma	NO	unknow	unknow
TCGA-TQ-A7RO	949	0	MALE	29	G2	NO	100	Oligoastrocytoma	NO	unknow	NO
TCGA-S9-A7J1	249	0	MALE	43	G2	NO	60	Oligodendroglioma	YES	unknow	NO
TCGA-TM-A84B	758	1	MALE	40	G3	NO	90	Astrocytoma	YES	Chemotherapy	NO
TCGA-DB-A64X	563	0	FEMALE	56	G3	NO	90	Astrocytoma	YES	Chemotherapy	YES
TCGA-FG-A713	622	0	FEMALE	74	G2	NO	60	Oligoastrocytoma	NO	unknow	YES
TCGA-E1-A7YH	2835	1	FEMALE	47	G3	YES	80	Astrocytoma	NO	Chemotherapy\Chemotherapy\Chemotherapy\Chemotherapy\Chemotherapy\Chemotherapy\\\Chemotherapy\	YES
TCGA-DB-A64S	835	0	MALE	20	G2	NO	100	Oligoastrocytoma	NO	unknow	NO
TCGA-DU-6408	3470	1	FEMALE	23	G3	unknow	90	Oligodendroglioma	NO	Chemotherapy\Chemotherapy\Other, specify in notes\Chemotherapy\	unknow
TCGA-QH-A6X4	442	0	MALE	47	G3	NO	90	Oligoastrocytoma	YES	Chemotherapy	YES
TCGA-DU-7019	800	0	MALE	39	unknow	unknow	100	Oligoastrocytoma	NO	Chemotherapy\Chemotherapy\	unknow
TCGA-DU-A76K	347	1	MALE	87	G2	YES	unknow	Oligodendroglioma	NO	Chemotherapy	YES
TCGA-R8-A6MK	2702	0	MALE	40	G2	unknow	unknow	Oligodendroglioma	unknow	unknow	NO
TCGA-HT-7879	112	0	MALE	31	G3	unknow	unknow	Oligoastrocytoma	unknow	Chemotherapy\Chemotherapy\	unknow
TCGA-S9-A6WP	461	0	MALE	42	G3	NO	100	Oligoastrocytoma	YES	Chemotherapy	NO
TCGA-HT-8019	1004	0	FEMALE	34	G3	unknow	unknow	Oligodendroglioma	NO	unknow	unknow
TCGA-QH-A6CY	408	0	MALE	38	G3	NO	90	Oligoastrocytoma	YES	Chemotherapy	YES
TCGA-VW-A7QS	706	0	FEMALE	35	G3	NO	unknow	Oligodendroglioma	NO	Chemotherapy	NO
TCGA-HT-7605	139	0	MALE	38	G2	unknow	unknow	Oligodendroglioma	NO	unknow	unknow
TCGA-S9-A6WN	484	0	FEMALE	38	G3	NO	90	Astrocytoma	YES	Chemotherapy\Targeted Molecular therapy\Chemotherapy\Chemotherapy\Targeted Molecular therapy\	YES
TCGA-CS-6290	546	0	MALE	31	G3	unknow	90	Astrocytoma	NO	Chemotherapy	unknow
TCGA-DB-A4XE	1139	0	FEMALE	27	G3	NO	90	Oligoastrocytoma	NO	unknow	YES
TCGA-TQ-A7RQ	795	0	FEMALE	38	G2	NO	90	Oligodendroglioma	NO	unknow	NO
TCGA-HT-7606	526	0	FEMALE	30	G2	unknow	unknow	Astrocytoma	unknow	Chemotherapy\Chemotherapy\Chemotherapy\	unknow
TCGA-HT-7882	113	1	MALE	66	G3	unknow	unknow	Oligodendroglioma	NO	unknow	unknow
TCGA-DU-A6S8	678	0	FEMALE	74	G3	NO	90	Oligodendroglioma	YES	Chemotherapy	NO
TCGA-CS-4942	1335	1	FEMALE	44	G3	unknow	90	Astrocytoma	NO	Chemotherapy	unknow
TCGA-FG-A4MU	326	0	MALE	58	G3	unknow	unknow	Oligoastrocytoma	YES	unknow	unknow
TCGA-HT-7902	956	0	FEMALE	30	G2	unknow	unknow	Oligoastrocytoma	NO	unknow	unknow
TCGA-HT-A5RC	162	1	FEMALE	70	G3	NO	40	Astrocytoma	unknow	Chemotherapy	YES
TCGA-WY-A85B	1393	0	MALE	24	G2	unknow	unknow	Astrocytoma	unknow	unknow	NO
TCGA-DU-6410	242	0	MALE	56	G3	unknow	50	Oligodendroglioma	NO	Chemotherapy	unknow
TCGA-FG-A711	1329	0	FEMALE	33	G2	YES	90	Oligodendroglioma	NO	Chemotherapy\Chemotherapy\Immunotherapy\Chemotherapy\Chemotherapy\Chemotherapy\Chemotherapy\Chemotherapy\	NO
TCGA-E1-A7Z3	2235	1	FEMALE	31	G2	YES	unknow	Astrocytoma	NO	Immunotherapy\Chemotherapy\Chemotherapy\Chemotherapy\Chemotherapy\	NO
TCGA-DB-A75K	368	0	FEMALE	55	G3	NO	unknow	Oligoastrocytoma	YES	Chemotherapy	YES
TCGA-CS-4938	143	0	FEMALE	31	G2	unknow	90	Astrocytoma	NO	unknow	unknow
TCGA-DH-A7US	399	0	MALE	50	G2	NO	unknow	Oligodendroglioma	YES	unknow	NO
TCGA-DU-A7TJ	17	0	MALE	55	G3	unknow	unknow	Astrocytoma	YES	unknow	unknow
TCGA-P5-A733	414	0	FEMALE	52	G2	unknow	unknow	Astrocytoma	unknow	unknow	unknow
TCGA-RY-A83Y	166	0	MALE	45	G2	unknow	80	Oligodendroglioma	YES	unknow	NO
TCGA-DU-5874	461	0	FEMALE	62	G2	unknow	100	Oligodendroglioma	NO	Chemotherapy	unknow
TCGA-HW-7487	409	0	MALE	39	G2	unknow	unknow	Oligodendroglioma	NO	Chemotherapy\Chemotherapy\Chemotherapy\Chemotherapy\Chemotherapy\Chemotherapy\Chemotherapy\	unknow
TCGA-HW-8322	542	0	MALE	39	G2	NO	unknow	Oligodendroglioma	unknow	Chemotherapy	NO
TCGA-FG-A70Y	868	0	FEMALE	20	G2	YES	unknow	Oligodendroglioma	NO	Chemotherapy	NO
TCGA-E1-A7YO	2282	1	MALE	45	G3	YES	100	Oligodendroglioma	NO	Immunotherapy	NO
TCGA-E1-5302	1525	1	MALE	41	G3	unknow	100	Astrocytoma	NO	Chemotherapy\Chemotherapy\Hormone Therapy\Chemotherapy\Hormone Therapy\Chemotherapy\Chemotherapy\Chemotherapy\Chemotherapy\Chemotherapy\Other, specify in notes\Chemotherapy\Chemotherapy\	unknow
TCGA-HT-7873	298	0	MALE	29	G2	unknow	unknow	Oligoastrocytoma	NO	unknow	unknow
TCGA-DU-5870	5546	0	FEMALE	34	G2	unknow	70	Oligodendroglioma	NO	Chemotherapy\Chemotherapy\	unknow
TCGA-HT-7858	1540	0	MALE	28	G2	unknow	unknow	Astrocytoma	NO	unknow	unknow
TCGA-DU-5852	205	1	FEMALE	61	G3	unknow	80	Oligoastrocytoma	NO	Chemotherapy	unknow
TCGA-FG-7641	313	0	MALE	31	G2	unknow	unknow	Oligodendroglioma	NO	unknow	unknow
TCGA-QH-A65Z	427	0	MALE	54	G2	NO	90	Oligodendroglioma	YES	Chemotherapy\Chemotherapy\Chemotherapy\	NO
TCGA-HW-7493	1092	0	FEMALE	40	G2	unknow	unknow	Astrocytoma	NO	unknow	unknow
TCGA-TQ-A7RF	650	0	FEMALE	27	G3	NO	unknow	Oligodendroglioma	NO	unknow	YES
TCGA-HT-7689	455	0	FEMALE	58	G2	unknow	60	Oligodendroglioma	unknow	Chemotherapy\Chemotherapy\	unknow
TCGA-HT-7607	96	1	FEMALE	61	G2	unknow	70	Astrocytoma	NO	unknow	unknow
TCGA-DU-7011	3200	1	MALE	25	G2	unknow	80	Oligoastrocytoma	NO	unknow	unknow
TCGA-FG-6691	103	0	FEMALE	23	G2	unknow	100	Astrocytoma	NO	Chemotherapy	unknow
TCGA-HT-7676	5	0	MALE	26	G2	unknow	unknow	Oligodendroglioma	unknow	unknow	unknow
TCGA-HT-A5R5	4	0	FEMALE	33	G2	unknow	unknow	Oligodendroglioma	unknow	unknow	unknow
TCGA-FG-A4MX	569	0	MALE	47	G2	NO	100	Astrocytoma	YES	unknow	YES
TCGA-FG-6689	190	0	MALE	30	G2	unknow	70	Astrocytoma	NO	Chemotherapy	unknow
TCGA-DU-6402	214	1	MALE	52	G3	unknow	unknow	Astrocytoma	NO	Chemotherapy	unknow
TCGA-DU-A6S7	638	0	FEMALE	27	G3	NO	90	Astrocytoma	YES	Chemotherapy\Chemotherapy\Chemotherapy\	YES
TCGA-QH-A6X8	509	0	FEMALE	56	G3	NO	100	Oligodendroglioma	YES	Chemotherapy	YES
TCGA-S9-A7R8	961	1	FEMALE	44	G3	YES	90	Astrocytoma	NO	Chemotherapy\Chemotherapy\	YES
