# Supplementary material for: Prognostic Model and Nomogram Construction and Validation With an Autophagy-Related Gene Signature in Low-Grade Gliomas
Source: Front Genet. 2022 Jul 18;13:905751. doi: 10.3389/fgene.2022.905751 (PMC9342864; doi:10.3389/fgene.2022.905751)
Supplement: Supplementary file 6 [file Table9.XLS]

## Sheet: Sample Setup
Block Type	384-Well Block
Calibration Background is expired	No
Calibration Background performed on	10-19-2021
Calibration Normalization FAM-ROX is expired	No
Calibration Normalization FAM-ROX performed on	10-19-2021
Calibration Normalization VIC-ROX is expired	No
Calibration Normalization VIC-ROX performed on	10-19-2021
Calibration Pure Dye FAM is expired	No
Calibration Pure Dye FAM performed on	10-19-2021
Calibration Pure Dye NED is expired	No
Calibration Pure Dye NED performed on	10-19-2021
Calibration Pure Dye ROX is expired	No
Calibration Pure Dye ROX performed on	10-19-2021
Calibration Pure Dye SYBR is expired	No
Calibration Pure Dye SYBR performed on	10-19-2021
Calibration Pure Dye TAMRA is expired	No
Calibration Pure Dye TAMRA performed on	10-19-2021
Calibration Pure Dye VIC is expired	No
Calibration Pure Dye VIC performed on	10-19-2021
Calibration ROI is expired	No
Calibration ROI performed on	10-19-2021
Calibration Uniformity is expired	No
Calibration Uniformity performed on	10-19-2021
Chemistry	SYBR_GREEN
Date Created	2022-02-28 15:05:21 PM GMT+08:00
Experiment Barcode
Experiment Comment
Experiment File Name	F:\Desktop\LGG Autophagy qPCR 临床验证\2022-02-28 -2.eds
Experiment Name	2022-02-28 150513
Experiment Run End Time	2022-03-01 00:31:24 AM GMT+08:00
Experiment Type	Comparative Cт (ΔΔCт)
Instrument Name	278861807
Instrument Serial Number	278861807
Instrument Type	QuantStudio(TM) 6 Flex System
Passive Reference	ROX
Quantification Cycle Method	Ct
Signal Smoothing On	true
Stage/ Cycle where Analysis is performed	Stage 2, Step 2
User Name
Well	Well Position	Sample Name	Sample Color	Biogroup Name	Biogroup Color	Target Name	Target Color	Task	Reporter	Quencher	Quantity	Comments
1	A1
2	A2
3	A3	N1	RGB(176,23,31)			ACTB	RGB(176,23,31)	UNKNOWN	SYBR	None
4	A4	N1	RGB(176,23,31)			ACTB	RGB(176,23,31)	UNKNOWN	SYBR	None
5	A5	N2	RGB(0,0,255)			ACTB	RGB(176,23,31)	UNKNOWN	SYBR	None
6	A6	N2	RGB(0,0,255)			ACTB	RGB(176,23,31)	UNKNOWN	SYBR	None
7	A7	N3	RGB(0,139,69)			ACTB	RGB(176,23,31)	UNKNOWN	SYBR	None
8	A8	N3	RGB(0,139,69)			ACTB	RGB(176,23,31)	UNKNOWN	SYBR	None
9	A9	N4	RGB(255,127,0)			ACTB	RGB(176,23,31)	UNKNOWN	SYBR	None
10	A10	N4	RGB(255,127,0)			ACTB	RGB(176,23,31)	UNKNOWN	SYBR	None
11	A11	N5	RGB(139,137,112)			ACTB	RGB(176,23,31)	UNKNOWN	SYBR	None
12	A12	N5	RGB(139,137,112)			ACTB	RGB(176,23,31)	UNKNOWN	SYBR	None
13	A13	N6	RGB(238,121,66)			ACTB	RGB(176,23,31)	UNKNOWN	SYBR	None
14	A14	N6	RGB(238,121,66)			ACTB	RGB(176,23,31)	UNKNOWN	SYBR	None
15	A15	N7	RGB(142,56,142)			ACTB	RGB(176,23,31)	UNKNOWN	SYBR	None
16	A16	N7	RGB(142,56,142)			ACTB	RGB(176,23,31)	UNKNOWN	SYBR	None
17	A17	N8	RGB(198,113,113)			ACTB	RGB(176,23,31)	UNKNOWN	SYBR	None
18	A18	N8	RGB(198,113,113)			ACTB	RGB(176,23,31)	UNKNOWN	SYBR	None
19	A19	N9	RGB(0,245,255)			ACTB	RGB(176,23,31)	UNKNOWN	SYBR	None
20	A20	N9	RGB(0,245,255)			ACTB	RGB(176,23,31)	UNKNOWN	SYBR	None
21	A21	N10	RGB(238,220,130)			ACTB	RGB(176,23,31)	UNKNOWN	SYBR	None
22	A22	N10	RGB(238,220,130)			ACTB	RGB(176,23,31)	UNKNOWN	SYBR	None
23	A23
24	A24
25	B1
26	B2
27	B3	T1	RGB(238,238,0)			ACTB	RGB(176,23,31)	UNKNOWN	SYBR	None
28	B4	T1	RGB(238,238,0)			ACTB	RGB(176,23,31)	UNKNOWN	SYBR	None
29	B5	T2	RGB(142,142,56)			ACTB	RGB(176,23,31)	UNKNOWN	SYBR	None
30	B6	T2	RGB(142,142,56)			ACTB	RGB(176,23,31)	UNKNOWN	SYBR	None
31	B7	T3	RGB(238,44,44)			ACTB	RGB(176,23,31)	UNKNOWN	SYBR	None
32	B8	T3	RGB(238,44,44)			ACTB	RGB(176,23,31)	UNKNOWN	SYBR	None
33	B9	T4	RGB(51,161,201)			ACTB	RGB(176,23,31)	UNKNOWN	SYBR	None
34	B10	T4	RGB(51,161,201)			ACTB	RGB(176,23,31)	UNKNOWN	SYBR	None
35	B11	T5	RGB(238,18,137)			ACTB	RGB(176,23,31)	UNKNOWN	SYBR	None
36	B12	T5	RGB(238,18,137)			ACTB	RGB(176,23,31)	UNKNOWN	SYBR	None
37	B13	T6	RGB(176,23,31)			ACTB	RGB(176,23,31)	UNKNOWN	SYBR	None
38	B14	T6	RGB(176,23,31)			ACTB	RGB(176,23,31)	UNKNOWN	SYBR	None
39	B15	T7	RGB(0,0,255)			ACTB	RGB(176,23,31)	UNKNOWN	SYBR	None
40	B16	T7	RGB(0,0,255)			ACTB	RGB(176,23,31)	UNKNOWN	SYBR	None
41	B17	T8	RGB(0,139,69)			ACTB	RGB(176,23,31)	UNKNOWN	SYBR	None
42	B18	T8	RGB(0,139,69)			ACTB	RGB(176,23,31)	UNKNOWN	SYBR	None
43	B19	T9	RGB(255,127,0)			ACTB	RGB(176,23,31)	UNKNOWN	SYBR	None
44	B20	T9	RGB(255,127,0)			ACTB	RGB(176,23,31)	UNKNOWN	SYBR	None
45	B21	T10	RGB(139,137,112)			ACTB	RGB(176,23,31)	UNKNOWN	SYBR	None
46	B22	T10	RGB(139,137,112)			ACTB	RGB(176,23,31)	UNKNOWN	SYBR	None
47	B23
48	B24
49	C1
50	C2
51	C3	T11	RGB(238,121,66)			ACTB	RGB(176,23,31)	UNKNOWN	SYBR	None
52	C4	T11	RGB(238,121,66)			ACTB	RGB(176,23,31)	UNKNOWN	SYBR	None
53	C5	T12	RGB(142,56,142)			ACTB	RGB(176,23,31)	UNKNOWN	SYBR	None
54	C6	T12	RGB(142,56,142)			ACTB	RGB(176,23,31)	UNKNOWN	SYBR	None
55	C7	T13	RGB(198,113,113)			ACTB	RGB(176,23,31)	UNKNOWN	SYBR	None
56	C8	T13	RGB(198,113,113)			ACTB	RGB(176,23,31)	UNKNOWN	SYBR	None
57	C9	T14	RGB(0,245,255)			ACTB	RGB(176,23,31)	UNKNOWN	SYBR	None
58	C10	T14	RGB(0,245,255)			ACTB	RGB(176,23,31)	UNKNOWN	SYBR	None
59	C11	T15	RGB(238,220,130)			ACTB	RGB(176,23,31)	UNKNOWN	SYBR	None
60	C12	T15	RGB(238,220,130)			ACTB	RGB(176,23,31)	UNKNOWN	SYBR	None
61	C13
62	C14
63	C15
64	C16
65	C17
66	C18
67	C19
68	C20
69	C21
70	C22
71	C23
72	C24
73	D1
74	D2
75	D3	N1	RGB(176,23,31)			MAPK9	RGB(238,238,0)	UNKNOWN	SYBR	None
76	D4	N1	RGB(176,23,31)			MAPK9	RGB(238,238,0)	UNKNOWN	SYBR	None
77	D5	N2	RGB(0,0,255)			MAPK9	RGB(238,238,0)	UNKNOWN	SYBR	None
78	D6	N2	RGB(0,0,255)			MAPK9	RGB(238,238,0)	UNKNOWN	SYBR	None
79	D7	N3	RGB(0,139,69)			MAPK9	RGB(238,238,0)	UNKNOWN	SYBR	None
80	D8	N3	RGB(0,139,69)			MAPK9	RGB(238,238,0)	UNKNOWN	SYBR	None
81	D9	N4	RGB(255,127,0)			MAPK9	RGB(238,238,0)	UNKNOWN	SYBR	None
82	D10	N4	RGB(255,127,0)			MAPK9	RGB(238,238,0)	UNKNOWN	SYBR	None
83	D11	N5	RGB(139,137,112)			MAPK9	RGB(238,238,0)	UNKNOWN	SYBR	None
84	D12	N5	RGB(139,137,112)			MAPK9	RGB(238,238,0)	UNKNOWN	SYBR	None
85	D13	N6	RGB(238,121,66)			MAPK9	RGB(238,238,0)	UNKNOWN	SYBR	None
86	D14	N6	RGB(238,121,66)			MAPK9	RGB(238,238,0)	UNKNOWN	SYBR	None
87	D15	N7	RGB(142,56,142)			MAPK9	RGB(238,238,0)	UNKNOWN	SYBR	None
88	D16	N7	RGB(142,56,142)			MAPK9	RGB(238,238,0)	UNKNOWN	SYBR	None
89	D17	N8	RGB(198,113,113)			MAPK9	RGB(238,238,0)	UNKNOWN	SYBR	None
90	D18	N8	RGB(198,113,113)			MAPK9	RGB(238,238,0)	UNKNOWN	SYBR	None
91	D19	N9	RGB(0,245,255)			MAPK9	RGB(238,238,0)	UNKNOWN	SYBR	None
92	D20	N9	RGB(0,245,255)			MAPK9	RGB(238,238,0)	UNKNOWN	SYBR	None
93	D21	N10	RGB(238,220,130)			MAPK9	RGB(238,238,0)	UNKNOWN	SYBR	None
94	D22	N10	RGB(238,220,130)			MAPK9	RGB(238,238,0)	UNKNOWN	SYBR	None
95	D23
96	D24
97	E1
98	E2
99	E3	T1	RGB(238,238,0)			MAPK9	RGB(238,238,0)	UNKNOWN	SYBR	None
100	E4	T1	RGB(238,238,0)			MAPK9	RGB(238,238,0)	UNKNOWN	SYBR	None
101	E5	T2	RGB(142,142,56)			MAPK9	RGB(238,238,0)	UNKNOWN	SYBR	None
102	E6	T2	RGB(142,142,56)			MAPK9	RGB(238,238,0)	UNKNOWN	SYBR	None
103	E7	T3	RGB(238,44,44)			MAPK9	RGB(238,238,0)	UNKNOWN	SYBR	None
104	E8	T3	RGB(238,44,44)			MAPK9	RGB(238,238,0)	UNKNOWN	SYBR	None
105	E9	T4	RGB(51,161,201)			MAPK9	RGB(238,238,0)	UNKNOWN	SYBR	None
106	E10	T4	RGB(51,161,201)			MAPK9	RGB(238,238,0)	UNKNOWN	SYBR	None
107	E11	T5	RGB(238,18,137)			MAPK9	RGB(238,238,0)	UNKNOWN	SYBR	None
108	E12	T5	RGB(238,18,137)			MAPK9	RGB(238,238,0)	UNKNOWN	SYBR	None
109	E13	T6	RGB(176,23,31)			MAPK9	RGB(238,238,0)	UNKNOWN	SYBR	None
110	E14	T6	RGB(176,23,31)			MAPK9	RGB(238,238,0)	UNKNOWN	SYBR	None
111	E15	T7	RGB(0,0,255)			MAPK9	RGB(238,238,0)	UNKNOWN	SYBR	None
112	E16	T7	RGB(0,0,255)			MAPK9	RGB(238,238,0)	UNKNOWN	SYBR	None
113	E17	T8	RGB(0,139,69)			MAPK9	RGB(238,238,0)	UNKNOWN	SYBR	None
114	E18	T8	RGB(0,139,69)			MAPK9	RGB(238,238,0)	UNKNOWN	SYBR	None
115	E19	T9	RGB(255,127,0)			MAPK9	RGB(238,238,0)	UNKNOWN	SYBR	None
116	E20	T9	RGB(255,127,0)			MAPK9	RGB(238,238,0)	UNKNOWN	SYBR	None
117	E21	T10	RGB(139,137,112)			MAPK9	RGB(238,238,0)	UNKNOWN	SYBR	None
118	E22	T10	RGB(139,137,112)			MAPK9	RGB(238,238,0)	UNKNOWN	SYBR	None
119	E23
120	E24
121	F1
122	F2
123	F3	T11	RGB(238,121,66)			MAPK9	RGB(238,238,0)	UNKNOWN	SYBR	None
124	F4	T11	RGB(238,121,66)			MAPK9	RGB(238,238,0)	UNKNOWN	SYBR	None
125	F5	T12	RGB(142,56,142)			MAPK9	RGB(238,238,0)	UNKNOWN	SYBR	None
126	F6	T12	RGB(142,56,142)			MAPK9	RGB(238,238,0)	UNKNOWN	SYBR	None
127	F7	T13	RGB(198,113,113)			MAPK9	RGB(238,238,0)	UNKNOWN	SYBR	None
128	F8	T13	RGB(198,113,113)			MAPK9	RGB(238,238,0)	UNKNOWN	SYBR	None
129	F9	T14	RGB(0,245,255)			MAPK9	RGB(238,238,0)	UNKNOWN	SYBR	None
130	F10	T14	RGB(0,245,255)			MAPK9	RGB(238,238,0)	UNKNOWN	SYBR	None
131	F11	T15	RGB(238,220,130)			MAPK9	RGB(238,238,0)	UNKNOWN	SYBR	None
132	F12	T15	RGB(238,220,130)			MAPK9	RGB(238,238,0)	UNKNOWN	SYBR	None
133	F13
134	F14
135	F15
136	F16
137	F17
138	F18
139	F19
140	F20
141	F21
142	F22
143	F23
144	F24
145	G1
146	G2
147	G3
148	G4
149	G5
150	G6
151	G7
152	G8
153	G9
154	G10
155	G11
156	G12
157	G13
158	G14
159	G15
160	G16
161	G17
162	G18
163	G19
164	G20
165	G21
166	G22
167	G23
168	G24
169	H1
170	H2
171	H3
172	H4
173	H5
174	H6
175	H7
176	H8
177	H9
178	H10
179	H11
180	H12
181	H13
182	H14
183	H15
184	H16
185	H17
186	H18
187	H19
188	H20
189	H21
190	H22
191	H23
192	H24
193	I1
194	I2
195	I3
196	I4
197	I5
198	I6
199	I7
200	I8
201	I9
202	I10
203	I11
204	I12
205	I13
206	I14
207	I15
208	I16
209	I17
210	I18
211	I19
212	I20
213	I21
214	I22
215	I23
216	I24
217	J1
218	J2
219	J3
220	J4
221	J5
222	J6
223	J7
224	J8
225	J9
226	J10
227	J11
228	J12
229	J13
230	J14
231	J15
232	J16
233	J17
234	J18
235	J19
236	J20
237	J21
238	J22
239	J23
240	J24
241	K1
242	K2
243	K3
244	K4
245	K5
246	K6
247	K7
248	K8
249	K9
250	K10
251	K11
252	K12
253	K13
254	K14
255	K15
256	K16
257	K17
258	K18
259	K19
260	K20
261	K21
262	K22
263	K23
264	K24
265	L1
266	L2
267	L3
268	L4
269	L5
270	L6
271	L7
272	L8
273	L9
274	L10
275	L11
276	L12
277	L13
278	L14
279	L15
280	L16
281	L17
282	L18
283	L19
284	L20
285	L21
286	L22
287	L23
288	L24
289	M1
290	M2
291	M3
292	M4
293	M5
294	M6
295	M7
296	M8
297	M9
298	M10
299	M11
300	M12
301	M13
302	M14
303	M15
304	M16
305	M17
306	M18
307	M19
308	M20
309	M21
310	M22
311	M23
312	M24
313	N1
314	N2
315	N3
316	N4
317	N5
318	N6
319	N7
320	N8
321	N9
322	N10
323	N11
324	N12
325	N13
326	N14
327	N15
328	N16
329	N17
330	N18
331	N19
332	N20
333	N21
334	N22
335	N23
336	N24
337	O1
338	O2
339	O3
340	O4
341	O5
342	O6
343	O7
344	O8
345	O9
346	O10
347	O11
348	O12
349	O13
350	O14
351	O15
352	O16
353	O17
354	O18
355	O19
356	O20
357	O21
358	O22
359	O23
360	O24
361	P1
362	P2
363	P3
364	P4
365	P5
366	P6
367	P7
368	P8
369	P9
370	P10
371	P11
372	P12
373	P13
374	P14
375	P15
376	P16
377	P17
378	P18
379	P19
380	P20
381	P21
382	P22
383	P23
384	P24

## Sheet: Amplification Data
Block Type	384-Well Block
Calibration Background is expired	No
Calibration Background performed on	10-19-2021
Calibration Normalization FAM-ROX is expired	No
Calibration Normalization FAM-ROX performed on	10-19-2021
Calibration Normalization VIC-ROX is expired	No
Calibration Normalization VIC-ROX performed on	10-19-2021
Calibration Pure Dye FAM is expired	No
Calibration Pure Dye FAM performed on	10-19-2021
Calibration Pure Dye NED is expired	No
Calibration Pure Dye NED performed on	10-19-2021
Calibration Pure Dye ROX is expired	No
Calibration Pure Dye ROX performed on	10-19-2021
Calibration Pure Dye SYBR is expired	No
Calibration Pure Dye SYBR performed on	10-19-2021
Calibration Pure Dye TAMRA is expired	No
Calibration Pure Dye TAMRA performed on	10-19-2021
Calibration Pure Dye VIC is expired	No
Calibration Pure Dye VIC performed on	10-19-2021
Calibration ROI is expired	No
Calibration ROI performed on	10-19-2021
Calibration Uniformity is expired	No
Calibration Uniformity performed on	10-19-2021
Chemistry	SYBR_GREEN
Date Created	2022-02-28 15:05:21 PM GMT+08:00
Experiment Barcode
Experiment Comment
Experiment File Name	F:\Desktop\LGG Autophagy qPCR 临床验证\2022-02-28 -2.eds
Experiment Name	2022-02-28 150513
Experiment Run End Time	2022-03-01 00:31:24 AM GMT+08:00
Experiment Type	Comparative Cт (ΔΔCт)
Instrument Name	278861807
Instrument Serial Number	278861807
Instrument Type	QuantStudio(TM) 6 Flex System
Passive Reference	ROX
Quantification Cycle Method	Ct
Signal Smoothing On	true
Stage/ Cycle where Analysis is performed	Stage 2, Step 2
User Name
Well	Cycle	Target Name	Rn	Delta Rn
1	1
1	2
1	3
1	4
1	5
1	6
1	7
1	8
1	9
1	10
1	11
1	12
1	13
1	14
1	15
1	16
1	17
1	18
1	19
1	20
1	21
1	22
1	23
1	24
1	25
1	26
1	27
1	28
1	29
1	30
1	31
1	32
1	33
1	34
1	35
1	36
1	37
1	38
1	39
1	40
2	1
2	2
2	3
2	4
2	5
2	6
2	7
2	8
2	9
2	10
2	11
2	12
2	13
2	14
2	15
2	16
2	17
2	18
2	19
2	20
2	21
2	22
2	23
2	24
2	25
2	26
2	27
2	28
2	29
2	30
2	31
2	32
2	33
2	34
2	35
2	36
2	37
2	38
2	39
2	40
3	1	ACTB	0.199606	-0.0114304
3	2	ACTB	0.201937	-0.0113438
3	3	ACTB	0.210534	-0.00499064
3	4	ACTB	0.219189	0.00142025
3	5	ACTB	0.226379	0.00636615
3	6	ACTB	0.223886	0.00162957
3	7	ACTB	0.222299	-0.00220086
3	8	ACTB	0.226008	-0.000736402
3	9	ACTB	0.227948	-0.00104059
3	10	ACTB	0.230198	-0.00103352
3	11	ACTB	0.233223	-0.000253386
3	12	ACTB	0.235165	-0.000555116
3	13	ACTB	0.239358	0.00139455
3	14	ACTB	0.24729	0.0070826
3	15	ACTB	0.258938	0.0164866
3	16	ACTB	0.281759	0.0370637
3	17	ACTB	0.325305	0.0783655
3	18	ACTB	0.400316	0.151133
3	19	ACTB	0.524843	0.273415
3	20	ACTB	0.717128	0.463456
3	21	ACTB	0.975565	0.71965
3	22	ACTB	1.26919	1.01103
3	23	ACTB	1.54816	1.28776
3	24	ACTB	1.77995	1.5173
3	25	ACTB	1.95399	1.6891
3	26	ACTB	2.09677	1.82963
3	27	ACTB	2.22178	1.9524
3	28	ACTB	2.33206	2.06044
3	29	ACTB	2.42032	2.14646
3	30	ACTB	2.49108	2.21497
3	31	ACTB	2.53874	2.26039
3	32	ACTB	2.56921	2.28861
3	33	ACTB	2.58593	2.30309
3	34	ACTB	2.59664	2.31156
3	35	ACTB	2.60022	2.31289
3	36	ACTB	2.60067	2.31109
3	37	ACTB	2.60242	2.3106
3	38	ACTB	2.6024	2.30833
3	39	ACTB	2.59678	2.30048
3	40	ACTB	2.59637	2.29782
4	1	ACTB	0.18497	-0.00837691
4	2	ACTB	0.18805	-0.00707887
4	3	ACTB	0.194093	-0.00281768
4	4	ACTB	0.199019	0.000326754
4	5	ACTB	0.200589	0.000114481
4	6	ACTB	0.203073	0.000816409
4	7	ACTB	0.206604	0.00256602
4	8	ACTB	0.20776	0.00194
4	9	ACTB	0.207948	0.00034605
4	10	ACTB	0.207892	-0.00149216
4	11	ACTB	0.210266	-0.000900682
4	12	ACTB	0.211351	-0.00159717
4	13	ACTB	0.215428	0.000697977
4	14	ACTB	0.223577	0.00706448
4	15	ACTB	0.233971	0.0156772
4	16	ACTB	0.253344	0.0332677
4	17	ACTB	0.290011	0.0681527
4	18	ACTB	0.354655	0.131015
4	19	ACTB	0.463783	0.238361
4	20	ACTB	0.633689	0.406485
4	21	ACTB	0.869574	0.640588
4	22	ACTB	1.1487	0.917934
4	23	ACTB	1.41944	1.18689
4	24	ACTB	1.6454	1.41106
4	25	ACTB	1.81983	1.58372
4	26	ACTB	1.96208	1.72419
4	27	ACTB	2.0802	1.84052
4	28	ACTB	2.18264	1.94118
4	29	ACTB	2.2689	2.02565
4	30	ACTB	2.33134	2.08632
4	31	ACTB	2.3746	2.1278
4	32	ACTB	2.40189	2.15331
4	33	ACTB	2.42074	2.17037
4	34	ACTB	2.42522	2.17307
4	35	ACTB	2.4303	2.17637
4	36	ACTB	2.42755	2.17183
4	37	ACTB	2.42751	2.17001
4	38	ACTB	2.4263	2.16702
4	39	ACTB	2.42663	2.16556
4	40	ACTB	2.42698	2.16414
5	1	ACTB	0.144126	-0.00724183
5	2	ACTB	0.147346	-0.00731923
5	3	ACTB	0.155301	-0.0026602
5	4	ACTB	0.160207	-0.0010514
5	5	ACTB	0.162048	-0.00250681
5	6	ACTB	0.168596	0.000744549
5	7	ACTB	0.174836	0.00368777
5	8	ACTB	0.178821	0.00437621
5	9	ACTB	0.18053	0.00278882
5	10	ACTB	0.181456	0.000418824
5	11	ACTB	0.182776	-0.00155837
5	12	ACTB	0.185235	-0.00239547
5	13	ACTB	0.189083	-0.00184393
5	14	ACTB	0.195311	0.00108704
5	15	ACTB	0.208519	0.0109983
5	16	ACTB	0.232084	0.0312669
5	17	ACTB	0.273607	0.0694936
5	18	ACTB	0.344593	0.137183
5	19	ACTB	0.464614	0.253907
5	20	ACTB	0.6474	0.433397
5	21	ACTB	0.894513	0.677213
5	22	ACTB	1.17127	0.950671
5	23	ACTB	1.42538	1.20149
5	24	ACTB	1.61532	1.38813
5	25	ACTB	1.73228	1.5018
5	26	ACTB	1.79065	1.55687
5	27	ACTB	1.81783	1.58075
5	28	ACTB	1.8359	1.59552
5	29	ACTB	1.85349	1.60981
5	30	ACTB	1.88023	1.63326
5	31	ACTB	1.91797	1.6677
5	32	ACTB	1.97298	1.71941
5	33	ACTB	2.04684	1.78998
5	34	ACTB	2.13236	1.8722
5	35	ACTB	2.21887	1.95542
5	36	ACTB	2.28803	2.02128
5	37	ACTB	2.33295	2.06291
5	38	ACTB	2.36463	2.09129
5	39	ACTB	2.38492	2.10828
5	40	ACTB	2.39558	2.11564
6	1	ACTB	0.135619	-0.00589324
6	2	ACTB	0.138189	-0.00595385
6	3	ACTB	0.142983	-0.00379036
6	4	ACTB	0.147841	-0.00156264
6	5	ACTB	0.152932	0.000898501
6	6	ACTB	0.158665	0.00400136
6	7	ACTB	0.161554	0.00426019
6	8	ACTB	0.161332	0.00140812
6	9	ACTB	0.161799	-0.000755571
6	10	ACTB	0.164447	-0.00073815
6	11	ACTB	0.165945	-0.00186961
6	12	ACTB	0.16679	-0.0036549
6	13	ACTB	0.171677	-0.001398
6	14	ACTB	0.178907	0.00320106
6	15	ACTB	0.189622	0.0112857
6	16	ACTB	0.208952	0.027986
6	17	ACTB	0.244585	0.0609882
6	18	ACTB	0.306545	0.120319
6	19	ACTB	0.410361	0.221504
6	20	ACTB	0.573866	0.382379
6	21	ACTB	0.800415	0.606298
6	22	ACTB	1.06405	0.867298
6	23	ACTB	1.31829	1.11891
6	24	ACTB	1.51658	1.31457
6	25	ACTB	1.64257	1.43793
6	26	ACTB	1.71027	1.503
6	27	ACTB	1.74464	1.53474
6	28	ACTB	1.76888	1.55636
6	29	ACTB	1.78944	1.57428
6	30	ACTB	1.8184	1.60061
6	31	ACTB	1.86208	1.64166
6	32	ACTB	1.92807	1.70502
6	33	ACTB	2.00812	1.78244
6	34	ACTB	2.08889	1.86058
6	35	ACTB	2.16003	1.92909
6	36	ACTB	2.21709	1.98352
6	37	ACTB	2.25195	2.01574
6	38	ACTB	2.2729	2.03406
6	39	ACTB	2.28473	2.04327
6	40	ACTB	2.28707	2.04297
7	1	ACTB	0.177819	-0.0107481
7	2	ACTB	0.181935	-0.0090468
7	3	ACTB	0.189446	-0.00395197
7	4	ACTB	0.195752	-6.13164e-05
7	5	ACTB	0.20205	0.00382136
7	6	ACTB	0.202879	0.00223487
7	7	ACTB	0.203299	0.000239552
7	8	ACTB	0.205407	-6.79588e-05
7	9	ACTB	0.207258	-0.000632336
7	10	ACTB	0.209865	-0.000440076
7	11	ACTB	0.211499	-0.00122198
7	12	ACTB	0.214189	-0.000947466
7	13	ACTB	0.218579	0.00102731
7	14	ACTB	0.227078	0.00711117
7	15	ACTB	0.241782	0.0193995
7	16	ACTB	0.268523	0.0437245
7	17	ACTB	0.315493	0.0882792
7	18	ACTB	0.397635	0.168006
7	19	ACTB	0.531621	0.299577
7	20	ACTB	0.736295	0.501836
7	21	ACTB	1.00759	0.770714
7	22	ACTB	1.3033	1.06401
7	23	ACTB	1.577	1.33529
7	24	ACTB	1.79852	1.5544
7	25	ACTB	1.96604	1.71951
7	26	ACTB	2.10133	1.85238
7	27	ACTB	2.21498	1.96361
7	28	ACTB	2.30679	2.05301
7	29	ACTB	2.38475	2.12855
7	30	ACTB	2.44136	2.18274
7	31	ACTB	2.48234	2.22131
7	32	ACTB	2.50931	2.24587
7	33	ACTB	2.52796	2.2621
7	34	ACTB	2.53205	2.26377
7	35	ACTB	2.53887	2.26818
7	36	ACTB	2.5516	2.2785
7	37	ACTB	2.54987	2.27435
7	38	ACTB	2.54353	2.26559
7	39	ACTB	2.54781	2.26746
7	40	ACTB	2.54607	2.2633
8	1	ACTB	0.154541	-0.00919302
8	2	ACTB	0.157666	-0.0132289
8	3	ACTB	0.174125	-0.00393043
8	4	ACTB	0.181506	-0.00370957
8	5	ACTB	0.188019	-0.00435773
8	6	ACTB	0.199839	0.000301722
8	7	ACTB	0.212281	0.00558286
8	8	ACTB	0.221569	0.00771042
8	9	ACTB	0.227252	0.00623353
8	10	ACTB	0.231184	0.00300427
8	11	ACTB	0.234432	-0.000907787
8	12	ACTB	0.239918	-0.00258303
8	13	ACTB	0.24616	-0.00350168
8	14	ACTB	0.252979	-0.00384258
8	15	ACTB	0.265478	0.00149574
8	16	ACTB	0.288052	0.016909
8	17	ACTB	0.330761	0.0524573
8	18	ACTB	0.405249	0.119785
8	19	ACTB	0.527782	0.235157
8	20	ACTB	0.718571	0.418785
8	21	ACTB	0.97746	0.670514
8	22	ACTB	1.28201	0.967908
8	23	ACTB	1.5815	1.26023
8	24	ACTB	1.83074	1.50231
8	25	ACTB	2.02686	1.69127
8	26	ACTB	2.17592	1.83317
8	27	ACTB	2.29096	1.94105
8	28	ACTB	2.38697	2.0299
8	29	ACTB	2.45451	2.09028
8	30	ACTB	2.49622	2.12483
8	31	ACTB	2.52768	2.14913
8	32	ACTB	2.55025	2.16454
8	33	ACTB	2.56285	2.16998
8	34	ACTB	2.57321	2.17317
8	35	ACTB	2.57509	2.16789
8	36	ACTB	2.57115	2.1568
8	37	ACTB	2.57107	2.14955
8	38	ACTB	2.5705	2.14183
8	39	ACTB	2.56699	2.13116
8	40	ACTB	2.56504	2.12205
9	1	ACTB	0.148677	-0.0204652
9	2	ACTB	0.15281	-0.0189111
9	3	ACTB	0.166611	-0.00768884
9	4	ACTB	0.176868	-9.82745e-06
9	5	ACTB	0.184219	0.004762
9	6	ACTB	0.18528	0.00324476
9	7	ACTB	0.186731	0.00211672
9	8	ACTB	0.188673	0.00148006
9	9	ACTB	0.190394	0.0006229
9	10	ACTB	0.191927	-0.000422958
9	11	ACTB	0.193553	-0.00137485
9	12	ACTB	0.195101	-0.0024061
9	13	ACTB	0.199761	-0.000323863
9	14	ACTB	0.205694	0.00302989
9	15	ACTB	0.217157	0.0119146
9	16	ACTB	0.238104	0.0302835
9	17	ACTB	0.275649	0.0652489
9	18	ACTB	0.343373	0.130395
9	19	ACTB	0.456148	0.240591
9	20	ACTB	0.631671	0.413536
9	21	ACTB	0.868836	0.648122
9	22	ACTB	1.1431	0.91981
9	23	ACTB	1.4084	1.18252
9	24	ACTB	1.62707	1.39862
9	25	ACTB	1.79303	1.562
9	26	ACTB	1.92884	1.69523
9	27	ACTB	2.04611	1.80993
9	28	ACTB	2.14593	1.90716
9	29	ACTB	2.23256	1.99122
9	30	ACTB	2.29898	2.05506
9	31	ACTB	2.34524	2.09875
9	32	ACTB	2.37321	2.12413
9	33	ACTB	2.38915	2.1375
9	34	ACTB	2.39294	2.13871
9	35	ACTB	2.39526	2.13845
9	36	ACTB	2.39249	2.1331
9	37	ACTB	2.39523	2.13325
9	38	ACTB	2.39399	2.12944
9	39	ACTB	2.3941	2.12698
9	40	ACTB	2.39347	2.12376
10	1	ACTB	0.196298	0.00500941
10	2	ACTB	0.197042	0.000127183
10	3	ACTB	0.199912	-0.00262988
10	4	ACTB	0.204975	-0.00319357
10	5	ACTB	0.211312	-0.00248278
10	6	ACTB	0.219993	0.000572201
10	7	ACTB	0.230943	0.00589551
10	8	ACTB	0.233715	0.00304107
10	9	ACTB	0.23865	0.0023492
10	10	ACTB	0.24485	0.00292263
10	11	ACTB	0.248115	0.000561189
10	12	ACTB	0.251478	-0.00170247
10	13	ACTB	0.256208	-0.00259825
10	14	ACTB	0.261698	-0.00273484
10	15	ACTB	0.274499	0.00443893
10	16	ACTB	0.296192	0.020506
10	17	ACTB	0.335215	0.0539022
10	18	ACTB	0.403591	0.116652
10	19	ACTB	0.520087	0.227521
10	20	ACTB	0.70372	0.405528
10	21	ACTB	0.960366	0.656547
10	22	ACTB	1.27095	0.961509
10	23	ACTB	1.58927	1.2742
10	24	ACTB	1.86488	1.54418
10	25	ACTB	2.08168	1.75536
10	26	ACTB	2.24772	1.91577
10	27	ACTB	2.38523	2.04766
10	28	ACTB	2.50273	2.15953
10	29	ACTB	2.59087	2.24204
10	30	ACTB	2.66037	2.30591
10	31	ACTB	2.70797	2.34789
10	32	ACTB	2.73353	2.36782
10	33	ACTB	2.74665	2.37532
10	34	ACTB	2.75453	2.37757
10	35	ACTB	2.75592	2.37333
10	36	ACTB	2.75683	2.36862
10	37	ACTB	2.75677	2.36292
10	38	ACTB	2.7554	2.35593
10	39	ACTB	2.75049	2.34539
10	40	ACTB	2.7446	2.33388
11	1	ACTB	0.152107	-0.0120152
11	2	ACTB	0.154503	-0.0116986
11	3	ACTB	0.161998	-0.00628394
11	4	ACTB	0.170625	0.000263435
11	5	ACTB	0.174885	0.00244338
11	6	ACTB	0.178921	0.00439914
11	7	ACTB	0.179748	0.00314615
11	8	ACTB	0.179311	0.000629055
11	9	ACTB	0.179705	-0.00105678
11	10	ACTB	0.181288	-0.00155322
11	11	ACTB	0.183763	-0.00115787
11	12	ACTB	0.186309	-0.00069224
11	13	ACTB	0.188944	-0.000137115
11	14	ACTB	0.194206	0.00304467
11	15	ACTB	0.204473	0.0112321
11	16	ACTB	0.223347	0.0280253
11	17	ACTB	0.256443	0.0590423
11	18	ACTB	0.314635	0.115154
11	19	ACTB	0.411542	0.209981
11	20	ACTB	0.563157	0.359516
11	21	ACTB	0.773629	0.567908
11	22	ACTB	1.02596	0.818157
11	23	ACTB	1.27483	1.06495
11	24	ACTB	1.47158	1.25962
11	25	ACTB	1.59825	1.38421
11	26	ACTB	1.66724	1.45112
11	27	ACTB	1.70462	1.48642
11	28	ACTB	1.72999	1.50971
11	29	ACTB	1.75442	1.53206
11	30	ACTB	1.78991	1.56547
11	31	ACTB	1.84061	1.61408
11	32	ACTB	1.90842	1.67982
11	33	ACTB	1.98458	1.7539
11	34	ACTB	2.06414	1.83138
11	35	ACTB	2.1257	1.89086
11	36	ACTB	2.16921	1.93229
11	37	ACTB	2.20266	1.96366
11	38	ACTB	2.21926	1.97818
11	39	ACTB	2.22578	1.98262
11	40	ACTB	2.231	1.98576
12	1	ACTB	0.171823	-0.0120723
12	2	ACTB	0.175797	-0.0105976
12	3	ACTB	0.184096	-0.00479715
12	4	ACTB	0.191048	-0.000344174
12	5	ACTB	0.197965	0.00407444
12	6	ACTB	0.198978	0.00258788
12	7	ACTB	0.200051	0.00116223
12	8	ACTB	0.202193	0.00080575
12	9	ACTB	0.202626	-0.00126031
12	10	ACTB	0.205344	-0.0010405
12	11	ACTB	0.208146	-0.00073701
12	12	ACTB	0.210375	-0.00100702
12	13	ACTB	0.214437	0.00055586
12	14	ACTB	0.22133	0.00495062
12	15	ACTB	0.234102	0.0152231
12	16	ACTB	0.256168	0.0347905
12	17	ACTB	0.298063	0.0741872
12	18	ACTB	0.368707	0.142332
12	19	ACTB	0.486714	0.25784
12	20	ACTB	0.669047	0.437675
12	21	ACTB	0.917499	0.683628
12	22	ACTB	1.20129	0.964918
12	23	ACTB	1.46918	1.23031
12	24	ACTB	1.66939	1.42803
12	25	ACTB	1.79262	1.54875
12	26	ACTB	1.8592	1.61283
12	27	ACTB	1.88777	1.6389
12	28	ACTB	1.90273	1.65137
12	29	ACTB	1.92108	1.66722
12	30	ACTB	1.94298	1.68663
12	31	ACTB	1.97565	1.7168
12	32	ACTB	2.02522	1.76386
12	33	ACTB	2.09309	1.82923
12	34	ACTB	2.17408	1.90773
12	35	ACTB	2.25614	1.98729
12	36	ACTB	2.32324	2.05189
12	37	ACTB	2.37878	2.10493
12	38	ACTB	2.42025	2.1439
12	39	ACTB	2.44216	2.16331
12	40	ACTB	2.44871	2.16736
13	1	ACTB	0.16237	-0.0160462
13	2	ACTB	0.167078	-0.015627
13	3	ACTB	0.176993	-0.0100012
13	4	ACTB	0.186197	-0.0050861
13	5	ACTB	0.200728	0.0051555
13	6	ACTB	0.205063	0.00520109
13	7	ACTB	0.211336	0.00718495
13	8	ACTB	0.213762	0.00532217
13	9	ACTB	0.214644	0.00191436
13	10	ACTB	0.217163	0.000144763
13	11	ACTB	0.218543	-0.00276508
13	12	ACTB	0.221451	-0.00414657
13	13	ACTB	0.226962	-0.00292385
13	14	ACTB	0.234544	0.000368514
13	15	ACTB	0.247696	0.0092316
13	16	ACTB	0.273088	0.0303343
13	17	ACTB	0.317344	0.0703011
13	18	ACTB	0.393554	0.142222
13	19	ACTB	0.521931	0.266309
13	20	ACTB	0.719664	0.459753
13	21	ACTB	0.98685	0.72265
13	22	ACTB	1.29325	1.02476
13	23	ACTB	1.58813	1.31535
13	24	ACTB	1.83442	1.55735
13	25	ACTB	2.02699	1.74563
13	26	ACTB	2.17528	1.88963
13	27	ACTB	2.29097	2.00103
13	28	ACTB	2.38518	2.09095
13	29	ACTB	2.45515	2.15664
13	30	ACTB	2.51384	2.21104
13	31	ACTB	2.5528	2.24571
13	32	ACTB	2.57816	2.26678
13	33	ACTB	2.58801	2.27234
13	34	ACTB	2.60246	2.2825
13	35	ACTB	2.60766	2.28341
13	36	ACTB	2.60649	2.27795
13	37	ACTB	2.60837	2.27554
13	38	ACTB	2.61125	2.27413
13	39	ACTB	2.60986	2.26845
13	40	ACTB	2.60826	2.26256
14	1	ACTB	0.155925	-0.0307744
14	2	ACTB	0.160062	-0.0324894
14	3	ACTB	0.168057	-0.0303464
14	4	ACTB	0.190666	-0.0135892
14	5	ACTB	0.232966	0.0228588
14	6	ACTB	0.236049	0.0200902
14	7	ACTB	0.234023	0.0122114
14	8	ACTB	0.235895	0.00823159
14	9	ACTB	0.235582	0.00206658
14	10	ACTB	0.237985	-0.00138252
14	11	ACTB	0.240753	-0.00446659
14	12	ACTB	0.243726	-0.00734555
14	13	ACTB	0.248595	-0.00832813
14	14	ACTB	0.254547	-0.0082283
14	15	ACTB	0.26745	-0.00117773
14	16	ACTB	0.289348	0.0148683
14	17	ACTB	0.331438	0.0511062
14	18	ACTB	0.404626	0.118442
14	19	ACTB	0.525988	0.233952
14	20	ACTB	0.716548	0.418661
14	21	ACTB	0.980667	0.676928
14	22	ACTB	1.29665	0.987054
14	23	ACTB	1.61532	1.29988
14	24	ACTB	1.88529	1.56399
14	25	ACTB	2.09292	1.76577
14	26	ACTB	2.24938	1.91638
14	27	ACTB	2.37215	2.03329
14	28	ACTB	2.47108	2.12637
14	29	ACTB	2.54357	2.19302
14	30	ACTB	2.59534	2.23893
14	31	ACTB	2.63444	2.27218
14	32	ACTB	2.65474	2.28662
14	33	ACTB	2.66588	2.29192
14	34	ACTB	2.66321	2.28339
14	35	ACTB	2.6622	2.27654
14	36	ACTB	2.67155	2.28003
14	37	ACTB	2.66923	2.27186
14	38	ACTB	2.67077	2.26755
14	39	ACTB	2.67363	2.26455
14	40	ACTB	2.67109	2.25617
15	1	ACTB	0.192307	-0.0160737
15	2	ACTB	0.203836	-0.00702855
15	3	ACTB	0.213349	2.0523e-07
15	4	ACTB	0.214562	-0.00127115
15	5	ACTB	0.216897	-0.00142042
15	6	ACTB	0.221781	0.000979528
15	7	ACTB	0.225182	0.0018959
15	8	ACTB	0.227356	0.00158561
15	9	ACTB	0.228261	5.97984e-06
15	10	ACTB	0.230326	-0.000413223
15	11	ACTB	0.232568	-0.000655654
15	12	ACTB	0.234876	-0.000831447
15	13	ACTB	0.238316	0.000124668
15	14	ACTB	0.246068	0.00539142
15	15	ACTB	0.258633	0.0154725
15	16	ACTB	0.281463	0.0358185
15	17	ACTB	0.322971	0.0748419
15	18	ACTB	0.397125	0.146512
15	19	ACTB	0.519729	0.266631
15	20	ACTB	0.709359	0.453777
15	21	ACTB	0.965998	0.707932
15	22	ACTB	1.26328	1.00273
15	23	ACTB	1.54881	1.28577
15	24	ACTB	1.78337	1.51785
15	25	ACTB	1.96235	1.69434
15	26	ACTB	2.10501	1.83452
15	27	ACTB	2.22684	1.95387
15	28	ACTB	2.33626	2.0608
15	29	ACTB	2.43059	2.15265
15	30	ACTB	2.49624	2.21582
15	31	ACTB	2.53744	2.25453
15	32	ACTB	2.56621	2.28081
15	33	ACTB	2.58831	2.30044
15	34	ACTB	2.59632	2.30596
15	35	ACTB	2.59707	2.30422
15	36	ACTB	2.58986	2.29453
15	37	ACTB	2.59467	2.29686
15	38	ACTB	2.59383	2.29353
15	39	ACTB	2.58883	2.28604
15	40	ACTB	2.5869	2.28163
16	1	ACTB	0.19705	-0.0191293
16	2	ACTB	0.202088	-0.0157963
16	3	ACTB	0.219253	-0.000336335
16	4	ACTB	0.222632	0.00133846
16	5	ACTB	0.22298	-1.8329e-05
16	6	ACTB	0.224937	0.000234283
16	7	ACTB	0.226008	-0.000399485
16	8	ACTB	0.226942	-0.00117025
16	9	ACTB	0.229967	0.000149981
16	10	ACTB	0.231385	-0.000137007
16	11	ACTB	0.232251	-0.000974996
16	12	ACTB	0.234764	-0.000166853
16	13	ACTB	0.238116	0.00148054
16	14	ACTB	0.245046	0.00670602
16	15	ACTB	0.259164	0.0191187
16	16	ACTB	0.28232	0.0405707
16	17	ACTB	0.32269	0.0792358
16	18	ACTB	0.395882	0.150723
16	19	ACTB	0.51731	0.270446
16	20	ACTB	0.704338	0.455769
16	21	ACTB	0.961682	0.711409
16	22	ACTB	1.26123	1.00925
16	23	ACTB	1.54963	1.29595
16	24	ACTB	1.78388	1.5285
16	25	ACTB	1.96587	1.70878
16	26	ACTB	2.11413	1.85534
16	27	ACTB	2.2413	1.9808
16	28	ACTB	2.34992	2.08772
16	29	ACTB	2.43666	2.17275
16	30	ACTB	2.50125	2.23563
16	31	ACTB	2.54629	2.27897
16	32	ACTB	2.58083	2.31181
16	33	ACTB	2.6023	2.33157
16	34	ACTB	2.61308	2.34064
16	35	ACTB	2.61125	2.33711
16	36	ACTB	2.60953	2.33369
16	37	ACTB	2.6118	2.33425
16	38	ACTB	2.61666	2.3374
16	39	ACTB	2.61462	2.33366
16	40	ACTB	2.61255	2.32989
17	1	ACTB	0.151366	-0.00467473
17	2	ACTB	0.153637	-0.0052305
17	3	ACTB	0.158053	-0.00364195
17	4	ACTB	0.163958	-0.000563789
17	5	ACTB	0.169813	0.00246402
17	6	ACTB	0.172918	0.00274155
17	7	ACTB	0.174446	0.00144292
17	8	ACTB	0.176854	0.00102312
17	9	ACTB	0.178466	-0.000191398
17	10	ACTB	0.180237	-0.00124841
17	11	ACTB	0.18245	-0.00186169
17	12	ACTB	0.185796	-0.00134356
17	13	ACTB	0.189541	-0.000425618
17	14	ACTB	0.194398	0.0016048
17	15	ACTB	0.205065	0.00944404
17	16	ACTB	0.223464	0.0250166
17	17	ACTB	0.257394	0.056119
17	18	ACTB	0.316226	0.112124
17	19	ACTB	0.414795	0.207865
17	20	ACTB	0.569059	0.359303
17	21	ACTB	0.785428	0.572844
17	22	ACTB	1.04612	0.830711
17	23	ACTB	1.29802	1.07978
17	24	ACTB	1.49868	1.27762
17	25	ACTB	1.62837	1.40448
17	26	ACTB	1.69688	1.47016
17	27	ACTB	1.73196	1.50241
17	28	ACTB	1.75384	1.52146
17	29	ACTB	1.77865	1.54345
17	30	ACTB	1.80662	1.56859
17	31	ACTB	1.84363	1.60278
17	32	ACTB	1.90433	1.66065
17	33	ACTB	1.97916	1.73265
17	34	ACTB	2.05886	1.80953
17	35	ACTB	2.13657	1.8844
17	36	ACTB	2.196	1.94101
17	37	ACTB	2.23437	1.97655
17	38	ACTB	2.25558	1.99493
17	39	ACTB	2.27049	2.00701
17	40	ACTB	2.27321	2.00691
18	1	ACTB	0.189626	-0.00948168
18	2	ACTB	0.192571	-0.00888844
18	3	ACTB	0.198597	-0.00521563
18	4	ACTB	0.206386	0.000221277
18	5	ACTB	0.211832	0.00331482
18	6	ACTB	0.212864	0.00199341
18	7	ACTB	0.215248	0.00202518
18	8	ACTB	0.216774	0.00119871
18	9	ACTB	0.217193	-0.000734781
18	10	ACTB	0.219938	-0.000342561
18	11	ACTB	0.221107	-0.00152653
18	12	ACTB	0.223553	-0.00143249
18	13	ACTB	0.227837	0.000498583
18	14	ACTB	0.235179	0.00548803
18	15	ACTB	0.248567	0.0165234
18	16	ACTB	0.273101	0.0387055
18	17	ACTB	0.315757	0.0790082
18	18	ACTB	0.390095	0.150994
18	19	ACTB	0.514259	0.272805
18	20	ACTB	0.702361	0.458555
18	21	ACTB	0.952498	0.70634
18	22	ACTB	1.22887	0.980363
18	23	ACTB	1.481	1.23014
18	24	ACTB	1.66451	1.4113
18	25	ACTB	1.77628	1.52071
18	26	ACTB	1.83647	1.57855
18	27	ACTB	1.86576	1.60548
18	28	ACTB	1.88401	1.62138
18	29	ACTB	1.90156	1.63658
18	30	ACTB	1.93138	1.66405
18	31	ACTB	1.97587	1.70618
18	32	ACTB	2.04013	1.76809
18	33	ACTB	2.12295	1.84856
18	34	ACTB	2.21143	1.93469
18	35	ACTB	2.29356	2.01446
18	36	ACTB	2.35496	2.07351
18	37	ACTB	2.39131	2.10751
18	38	ACTB	2.40898	2.12283
18	39	ACTB	2.42407	2.13557
18	40	ACTB	2.42649	2.13564
19	1	ACTB	0.161948	-0.0180229
19	2	ACTB	0.167701	-0.0155417
19	3	ACTB	0.177529	-0.00898456
19	4	ACTB	0.191367	0.001582
19	5	ACTB	0.195272	0.0022157
19	6	ACTB	0.198586	0.0022591
19	7	ACTB	0.204817	0.0052187
19	8	ACTB	0.207349	0.00447916
19	9	ACTB	0.206701	0.000560455
19	10	ACTB	0.20752	-0.00189208
19	11	ACTB	0.210557	-0.00212594
19	12	ACTB	0.213354	-0.00260021
19	13	ACTB	0.21716	-0.00206542
19	14	ACTB	0.22385	0.00135311
19	15	ACTB	0.235761	0.00999245
19	16	ACTB	0.256582	0.0275421
19	17	ACTB	0.295891	0.0635803
19	18	ACTB	0.364158	0.128576
19	19	ACTB	0.478479	0.239626
19	20	ACTB	0.654232	0.412107
19	21	ACTB	0.894143	0.648748
19	22	ACTB	1.17116	0.922496
19	23	ACTB	1.44448	1.19254
19	24	ACTB	1.67435	1.41914
19	25	ACTB	1.85237	1.59389
19	26	ACTB	1.99402	1.73227
19	27	ACTB	2.10354	1.83852
19	28	ACTB	2.18853	1.92024
19	29	ACTB	2.25142	1.97985
19	30	ACTB	2.29672	2.02188
19	31	ACTB	2.32878	2.05067
19	32	ACTB	2.3485	2.06712
19	33	ACTB	2.36249	2.07784
19	34	ACTB	2.36552	2.0776
19	35	ACTB	2.37188	2.08068
19	36	ACTB	2.37294	2.07847
19	37	ACTB	2.37355	2.07582
19	38	ACTB	2.37491	2.0739
19	39	ACTB	2.3774	2.07313
19	40	ACTB	2.37149	2.06394
20	1	ACTB	0.206699	-0.0118619
20	2	ACTB	0.208892	-0.0131957
20	3	ACTB	0.215853	-0.00976174
20	4	ACTB	0.227141	-0.00200067
20	5	ACTB	0.23407	0.0014021
20	6	ACTB	0.238824	0.00262967
20	7	ACTB	0.245366	0.00564416
20	8	ACTB	0.250145	0.00689649
20	9	ACTB	0.252511	0.00573562
20	10	ACTB	0.252298	0.0019962
20	11	ACTB	0.251096	-0.00273261
20	12	ACTB	0.251541	-0.00581442
20	13	ACTB	0.256887	-0.00399482
20	14	ACTB	0.26466	0.000251291
20	15	ACTB	0.278412	0.0104768
20	16	ACTB	0.304289	0.0328268
20	17	ACTB	0.349338	0.0743492
20	18	ACTB	0.428525	0.150009
20	19	ACTB	0.56072	0.278678
20	20	ACTB	0.762441	0.476872
20	21	ACTB	1.03875	0.749651
20	22	ACTB	1.36208	1.06946
20	23	ACTB	1.67084	1.37469
20	24	ACTB	1.93175	1.63207
20	25	ACTB	2.13325	1.83004
20	26	ACTB	2.29147	1.98474
20	27	ACTB	2.41755	2.10729
20	28	ACTB	2.52213	2.20834
20	29	ACTB	2.59706	2.27975
20	30	ACTB	2.64743	2.32659
20	31	ACTB	2.68917	2.3648
20	32	ACTB	2.71222	2.38433
20	33	ACTB	2.72895	2.39753
20	34	ACTB	2.74283	2.40789
20	35	ACTB	2.74226	2.40379
20	36	ACTB	2.74076	2.39877
20	37	ACTB	2.73652	2.391
20	38	ACTB	2.74006	2.39101
20	39	ACTB	2.74721	2.39463
20	40	ACTB	2.75031	2.3942
21	1	ACTB	0.163674	-0.0189587
21	2	ACTB	0.170561	-0.0142411
21	3	ACTB	0.182456	-0.00451531
21	4	ACTB	0.188483	-0.00065826
21	5	ACTB	0.192807	0.00149581
21	6	ACTB	0.196264	0.00278324
21	7	ACTB	0.197372	0.00172143
21	8	ACTB	0.198761	0.000941709
21	9	ACTB	0.200901	0.000911795
21	10	ACTB	0.20288	0.000720695
21	11	ACTB	0.204088	-0.000240765
21	12	ACTB	0.205762	-0.000736593
21	13	ACTB	0.206244	-0.00242375
21	14	ACTB	0.213207	0.00236926
21	15	ACTB	0.228045	0.0150376
21	16	ACTB	0.251503	0.0363262
21	17	ACTB	0.295373	0.0780271
21	18	ACTB	0.373676	0.15416
21	19	ACTB	0.501911	0.280225
21	20	ACTB	0.693865	0.47001
21	21	ACTB	0.94566	0.719636
21	22	ACTB	1.22312	0.994929
21	23	ACTB	1.47819	1.24782
21	24	ACTB	1.67705	1.44452
21	25	ACTB	1.82883	1.59412
21	26	ACTB	1.95372	1.71685
21	27	ACTB	2.06657	1.82753
21	28	ACTB	2.17069	1.92948
21	29	ACTB	2.25586	2.01248
21	30	ACTB	2.32164	2.07609
21	31	ACTB	2.37108	2.12336
21	32	ACTB	2.40302	2.15313
21	33	ACTB	2.42199	2.16993
21	34	ACTB	2.43328	2.17906
21	35	ACTB	2.44043	2.18403
21	36	ACTB	2.44265	2.18408
21	37	ACTB	2.44225	2.18151
21	38	ACTB	2.44299	2.18008
21	39	ACTB	2.44179	2.17672
21	40	ACTB	2.44288	2.17563
22	1	ACTB	0.166852	-0.0200662
22	2	ACTB	0.17112	-0.0194034
22	3	ACTB	0.18602	-0.0081084
22	4	ACTB	0.196455	-0.00127857
22	5	ACTB	0.204553	0.00321486
22	6	ACTB	0.210299	0.00535603
22	7	ACTB	0.211899	0.00335065
22	8	ACTB	0.21455	0.00239679
22	9	ACTB	0.216697	0.000938472
22	10	ACTB	0.218939	-0.000424444
22	11	ACTB	0.221731	-0.00123742
22	12	ACTB	0.22386	-0.00271346
22	13	ACTB	0.228683	-0.0014945
22	14	ACTB	0.236217	0.00243391
22	15	ACTB	0.249946	0.0125585
22	16	ACTB	0.275893	0.0349002
22	17	ACTB	0.329157	0.084559
22	18	ACTB	0.396206	0.148003
22	19	ACTB	0.520781	0.268973
22	20	ACTB	0.721688	0.466275
22	21	ACTB	0.988236	0.729218
22	22	ACTB	1.29062	1.02799
22	23	ACTB	1.57587	1.30964
22	24	ACTB	1.8085	1.53867
22	25	ACTB	1.9903	1.71687
22	26	ACTB	2.13789	1.86085
22	27	ACTB	2.26508	1.98443
22	28	ACTB	2.37983	2.09557
22	29	ACTB	2.4728	2.18495
22	30	ACTB	2.543	2.25154
22	31	ACTB	2.59073	2.29567
22	32	ACTB	2.62128	2.3226
22	33	ACTB	2.63978	2.3375
22	34	ACTB	2.65267	2.34679
22	35	ACTB	2.65819	2.3487
22	36	ACTB	2.65983	2.34674
22	37	ACTB	2.66376	2.34707
22	38	ACTB	2.65848	2.33818
22	39	ACTB	2.65243	2.32852
22	40	ACTB	2.64902	2.32151
23	1
23	2
23	3
23	4
23	5
23	6
23	7
23	8
23	9
23	10
23	11
23	12
23	13
23	14
23	15
23	16
23	17
23	18
23	19
23	20
23	21
23	22
23	23
23	24
23	25
23	26
23	27
23	28
23	29
23	30
23	31
23	32
23	33
23	34
23	35
23	36
23	37
23	38
23	39
23	40
24	1
24	2
24	3
24	4
24	5
24	6
24	7
24	8
24	9
24	10
24	11
24	12
24	13
24	14
24	15
24	16
24	17
24	18
24	19
24	20
24	21
24	22
24	23
24	24
24	25
24	26
24	27
24	28
24	29
24	30
24	31
24	32
24	33
24	34
24	35
24	36
24	37
24	38
24	39
24	40
25	1
25	2
25	3
25	4
25	5
25	6
25	7
25	8
25	9
25	10
25	11
25	12
25	13
25	14
25	15
25	16
25	17
25	18
25	19
25	20
25	21
25	22
25	23
25	24
25	25
25	26
25	27
25	28
25	29
25	30
25	31
25	32
25	33
25	34
25	35
25	36
25	37
25	38
25	39
25	40
26	1
26	2
26	3
26	4
26	5
26	6
26	7
26	8
26	9
26	10
26	11
26	12
26	13
26	14
26	15
26	16
26	17
26	18
26	19
26	20
26	21
26	22
26	23
26	24
26	25
26	26
26	27
26	28
26	29
26	30
26	31
26	32
26	33
26	34
26	35
26	36
26	37
26	38
26	39
26	40
27	1	ACTB	0.212342	-0.000233403
27	2	ACTB	0.21289	-0.00240618
27	3	ACTB	0.216945	-0.00107097
27	4	ACTB	0.220602	-0.000133335
27	5	ACTB	0.224006	0.00055071
27	6	ACTB	0.227248	0.00107202
27	7	ACTB	0.229396	0.000500508
27	8	ACTB	0.23236	0.000744462
27	9	ACTB	0.233884	-0.000450902
27	10	ACTB	0.235839	-0.00121658
27	11	ACTB	0.239735	-4.01218e-05
27	12	ACTB	0.241303	-0.0011919
27	13	ACTB	0.246451	0.0012361
27	14	ACTB	0.255666	0.00773099
27	15	ACTB	0.271436	0.0207813
27	16	ACTB	0.298347	0.0449725
27	17	ACTB	0.347495	0.0914001
27	18	ACTB	0.43625	0.177435
27	19	ACTB	0.587765	0.326231
27	20	ACTB	0.820408	0.556153
27	21	ACTB	1.14416	0.877189
27	22	ACTB	1.52629	1.2566
27	23	ACTB	1.89657	1.62416
27	24	ACTB	2.19596	1.92082
27	25	ACTB	2.408	2.13014
27	26	ACTB	2.55371	2.27314
27	27	ACTB	2.64789	2.36459
27	28	ACTB	2.7029	2.41689
27	29	ACTB	2.74446	2.45573
27	30	ACTB	2.77649	2.48504
27	31	ACTB	2.79969	2.50552
27	32	ACTB	2.80445	2.50756
27	33	ACTB	2.81171	2.5121
27	34	ACTB	2.81239	2.51006
27	35	ACTB	2.80996	2.5049
27	36	ACTB	2.80878	2.501
27	37	ACTB	2.80943	2.49894
27	38	ACTB	2.80726	2.49404
27	39	ACTB	2.7997	2.48377
27	40	ACTB	2.79595	2.4773
28	1	ACTB	0.167388	-0.00600484
28	2	ACTB	0.171975	-0.00584253
28	3	ACTB	0.176755	-0.0054876
28	4	ACTB	0.185355	-0.00131232
28	5	ACTB	0.191502	0.000409439
28	6	ACTB	0.197944	0.00242632
28	7	ACTB	0.203273	0.0033303
28	8	ACTB	0.208165	0.00379721
28	9	ACTB	0.211858	0.00306527
28	10	ACTB	0.213573	0.000354741
28	11	ACTB	0.216146	-0.00149757
28	12	ACTB	0.219198	-0.00287083
28	13	ACTB	0.224278	-0.00221496
28	14	ACTB	0.23295	0.00203104
28	15	ACTB	0.248288	0.0129448
28	16	ACTB	0.276603	0.0368348
28	17	ACTB	0.326347	0.082153
28	18	ACTB	0.412295	0.163676
28	19	ACTB	0.554162	0.301118
28	20	ACTB	0.773638	0.516169
28	21	ACTB	1.06954	0.807643
28	22	ACTB	1.40637	1.14005
28	23	ACTB	1.72209	1.45134
28	24	ACTB	1.97187	1.6967
28	25	ACTB	2.15231	1.87272
28	26	ACTB	2.27437	1.99035
28	27	ACTB	2.36066	2.07222
28	28	ACTB	2.41815	2.12528
28	29	ACTB	2.45736	2.16006
28	30	ACTB	2.49023	2.18851
28	31	ACTB	2.50966	2.20352
28	32	ACTB	2.51474	2.20417
28	33	ACTB	2.51834	2.20334
28	34	ACTB	2.52576	2.20634
28	35	ACTB	2.52222	2.19838
28	36	ACTB	2.52104	2.19277
28	37	ACTB	2.5215	2.1888
28	38	ACTB	2.51849	2.18137
28	39	ACTB	2.51056	2.16902
28	40	ACTB	2.50334	2.15737
29	1	ACTB	0.261953	-0.009349
29	2	ACTB	0.270511	-0.0054974
29	3	ACTB	0.275983	-0.00473218
29	4	ACTB	0.282209	-0.0032124
29	5	ACTB	0.288208	-0.00192036
29	6	ACTB	0.295393	0.000557711
29	7	ACTB	0.304209	0.00466785
29	8	ACTB	0.311142	0.00689416
29	9	ACTB	0.315138	0.00618336
29	10	ACTB	0.315465	0.0018043
29	11	ACTB	0.316746	-0.00162107
29	12	ACTB	0.319778	-0.0032964
29	13	ACTB	0.324062	-0.00371836
29	14	ACTB	0.33088	-0.00160661
29	15	ACTB	0.344832	0.00763823
29	16	ACTB	0.372613	0.0307127
29	17	ACTB	0.424161	0.0775541
29	18	ACTB	0.515272	0.163959
29	19	ACTB	0.665243	0.309224
29	20	ACTB	0.892977	0.532251
29	21	ACTB	1.19557	0.830138
29	22	ACTB	1.52673	1.15659
29	23	ACTB	1.82624	1.4514
29	24	ACTB	2.06507	1.68551
29	25	ACTB	2.22956	1.8453
29	26	ACTB	2.34145	1.95249
29	27	ACTB	2.42262	2.02895
29	28	ACTB	2.47547	2.07709
29	29	ACTB	2.51239	2.1093
29	30	ACTB	2.54078	2.13299
29	31	ACTB	2.56059	2.14809
29	32	ACTB	2.56848	2.15128
29	33	ACTB	2.57185	2.14994
29	34	ACTB	2.5661	2.13949
29	35	ACTB	2.57066	2.13934
29	36	ACTB	2.57264	2.13661
29	37	ACTB	2.56454	2.12381
29	38	ACTB	2.55908	2.11364
29	39	ACTB	2.56091	2.11076
29	40	ACTB	2.56121	2.10636
30	1	ACTB	0.262939	-0.0168814
30	2	ACTB	0.266964	-0.015248
30	3	ACTB	0.280331	-0.00427326
30	4	ACTB	0.284631	-0.00236563
30	5	ACTB	0.289875	0.000487339
30	6	ACTB	0.294514	0.00273416
30	7	ACTB	0.298522	0.00435039
30	8	ACTB	0.300065	0.00350158
30	9	ACTB	0.300766	0.00181088
30	10	ACTB	0.300443	-0.000904212
30	11	ACTB	0.301332	-0.0024076
30	12	ACTB	0.303791	-0.00234038
30	13	ACTB	0.30793	-0.000593255
30	14	ACTB	0.314831	0.00391642
30	15	ACTB	0.330111	0.0168043
30	16	ACTB	0.354585	0.0388859
30	17	ACTB	0.40324	0.0851491
30	18	ACTB	0.489613	0.169131
30	19	ACTB	0.63616	0.313285
30	20	ACTB	0.860441	0.535174
30	21	ACTB	1.171	0.843345
30	22	ACTB	1.52754	1.19749
30	23	ACTB	1.86543	1.53299
30	24	ACTB	2.13607	1.80123
30	25	ACTB	2.32331	1.98609
30	26	ACTB	2.44301	2.10339
30	27	ACTB	2.53254	2.19053
30	28	ACTB	2.58772	2.24332
30	29	ACTB	2.62249	2.27569
30	30	ACTB	2.64319	2.294
30	31	ACTB	2.65809	2.30651
30	32	ACTB	2.66532	2.31135
30	33	ACTB	2.66371	2.30735
30	34	ACTB	2.66359	2.30484
30	35	ACTB	2.66466	2.30352
30	36	ACTB	2.66632	2.30278
30	37	ACTB	2.66391	2.29798
30	38	ACTB	2.66113	2.29281
30	39	ACTB	2.65273	2.28202
30	40	ACTB	2.65523	2.28213
31	1	ACTB	0.173898	-0.00340473
31	2	ACTB	0.175008	-0.00690215
31	3	ACTB	0.185459	-0.00105852
31	4	ACTB	0.189179	-0.00194626
31	5	ACTB	0.194633	-0.00110033
31	6	ACTB	0.200032	-0.000309164
31	7	ACTB	0.205757	0.000808891
31	8	ACTB	0.21296	0.00340361
31	9	ACTB	0.217716	0.00355247
31	10	ACTB	0.220947	0.0021759
31	11	ACTB	0.223	-0.000378604
31	12	ACTB	0.225456	-0.0025303
31	13	ACTB	0.229723	-0.00287081
31	14	ACTB	0.237455	0.000253119
31	15	ACTB	0.250005	0.00819565
31	16	ACTB	0.271591	0.0251738
31	17	ACTB	0.311786	0.0607617
31	18	ACTB	0.381391	0.125758
31	19	ACTB	0.498715	0.238475
31	20	ACTB	0.680209	0.415361
31	21	ACTB	0.935143	0.665687
31	22	ACTB	1.23429	0.960229
31	23	ACTB	1.53109	1.25241
31	24	ACTB	1.78512	1.50185
31	25	ACTB	1.97871	1.69082
31	26	ACTB	2.12125	1.82876
31	27	ACTB	2.23107	1.93397
31	28	ACTB	2.3068	2.00509
31	29	ACTB	2.37067	2.06435
31	30	ACTB	2.41488	2.10396
31	31	ACTB	2.44436	2.12883
31	32	ACTB	2.46354	2.1434
31	33	ACTB	2.47387	2.14913
31	34	ACTB	2.47979	2.15043
31	35	ACTB	2.47691	2.14295
31	36	ACTB	2.47698	2.13841
31	37	ACTB	2.48236	2.13918
31	38	ACTB	2.47389	2.12611
31	39	ACTB	2.4691	2.11671
31	40	ACTB	2.4697	2.1127
32	1	ACTB	0.212947	-0.0044855
32	2	ACTB	0.213756	-0.00753117
32	3	ACTB	0.22185	-0.00329192
32	4	ACTB	0.229007	9.95831e-06
32	5	ACTB	0.234309	0.00145687
32	6	ACTB	0.236355	-0.000351874
32	7	ACTB	0.241439	0.000876584
32	8	ACTB	0.246447	0.00202981
32	9	ACTB	0.250192	0.00191956
32	10	ACTB	0.253607	0.0014795
32	11	ACTB	0.254867	-0.00111547
32	12	ACTB	0.258181	-0.00165658
32	13	ACTB	0.262336	-0.00135644
32	14	ACTB	0.270127	0.0025801
32	15	ACTB	0.282135	0.0107324
32	16	ACTB	0.303722	0.0284651
32	17	ACTB	0.344899	0.0657866
32	18	ACTB	0.414462	0.131495
32	19	ACTB	0.534654	0.247831
32	20	ACTB	0.725471	0.434794
32	21	ACTB	0.988977	0.694445
32	22	ACTB	1.30579	1.00741
32	23	ACTB	1.62873	1.32649
32	24	ACTB	1.90404	1.59795
32	25	ACTB	2.11584	1.80589
32	26	ACTB	2.27469	1.96088
32	27	ACTB	2.38987	2.0722
32	28	ACTB	2.47605	2.15454
32	29	ACTB	2.54189	2.21652
32	30	ACTB	2.58464	2.25541
32	31	ACTB	2.6216	2.28852
32	32	ACTB	2.64023	2.30329
32	33	ACTB	2.65119	2.3104
32	34	ACTB	2.65894	2.31429
32	35	ACTB	2.65814	2.30964
32	36	ACTB	2.65987	2.30751
32	37	ACTB	2.65881	2.3026
32	38	ACTB	2.6678	2.30774
32	39	ACTB	2.66584	2.30192
32	40	ACTB	2.65363	2.28585
33	1	ACTB	0.157304	-0.0140645
33	2	ACTB	0.159368	-0.017063
33	3	ACTB	0.17902	-0.00247439
33	4	ACTB	0.188093	0.00153616
33	5	ACTB	0.194249	0.00262854
33	6	ACTB	0.198229	0.00154555
33	7	ACTB	0.198604	-0.00314206
33	8	ACTB	0.204038	-0.00277126
33	9	ACTB	0.212212	0.000339933
33	10	ACTB	0.219606	0.00267109
33	11	ACTB	0.223413	0.00141512
33	12	ACTB	0.226733	-0.000327816
33	13	ACTB	0.230608	-0.00151628
33	14	ACTB	0.237282	9.54177e-05
33	15	ACTB	0.247726	0.00547585
33	16	ACTB	0.268624	0.0213106
33	17	ACTB	0.305059	0.0526827
33	18	ACTB	0.369044	0.111605
33	19	ACTB	0.475208	0.212706
33	20	ACTB	0.64482	0.377255
33	21	ACTB	0.886326	0.613698
33	22	ACTB	1.17899	0.901296
33	23	ACTB	1.48099	1.19823
33	24	ACTB	1.74328	1.45546
33	25	ACTB	1.95175	1.65887
33	26	ACTB	2.10858	1.81064
33	27	ACTB	2.2279	1.92489
33	28	ACTB	2.31125	2.00318
33	29	ACTB	2.38021	2.06708
33	30	ACTB	2.42615	2.10796
33	31	ACTB	2.45477	2.13152
33	32	ACTB	2.48312	2.1548
33	33	ACTB	2.49318	2.1598
33	34	ACTB	2.49299	2.15455
33	35	ACTB	2.49592	2.15241
33	36	ACTB	2.49404	2.14546
33	37	ACTB	2.49346	2.13982
33	38	ACTB	2.49548	2.13678
33	39	ACTB	2.49303	2.12926
33	40	ACTB	2.4976	2.12877
34	1	ACTB	0.228378	-0.00386599
34	2	ACTB	0.229241	-0.00645624
34	3	ACTB	0.23668	-0.00247069
34	4	ACTB	0.24187	-0.000734643
34	5	ACTB	0.243511	-0.00254685
34	6	ACTB	0.248209	-0.00130246
34	7	ACTB	0.255881	0.00291597
34	8	ACTB	0.260848	0.00442949
34	9	ACTB	0.26388	0.00400748
34	10	ACTB	0.265516	0.00219042
34	11	ACTB	0.266391	-0.000387793
34	12	ACTB	0.268216	-0.00201686
34	13	ACTB	0.270961	-0.00272539
34	14	ACTB	0.275781	-0.00135867
34	15	ACTB	0.287878	0.00728458
34	16	ACTB	0.30751	0.0234632
34	17	ACTB	0.344433	0.0569329
34	18	ACTB	0.408985	0.118031
34	19	ACTB	0.518455	0.224048
34	20	ACTB	0.695522	0.397661
34	21	ACTB	0.953911	0.652597
34	22	ACTB	1.28195	0.977185
34	23	ACTB	1.63512	1.3269
34	24	ACTB	1.95107	1.63939
34	25	ACTB	2.20041	1.88529
34	26	ACTB	2.38605	2.06747
34	27	ACTB	2.51999	2.19796
34	28	ACTB	2.62372	2.29824
34	29	ACTB	2.69607	2.36713
34	30	ACTB	2.74822	2.41582
34	31	ACTB	2.77137	2.43552
34	32	ACTB	2.79496	2.45565
34	33	ACTB	2.80427	2.46151
34	34	ACTB	2.80042	2.45421
34	35	ACTB	2.80491	2.45524
34	36	ACTB	2.80548	2.45236
34	37	ACTB	2.81058	2.45401
34	38	ACTB	2.81353	2.45351
34	39	ACTB	2.81107	2.44759
34	40	ACTB	2.8102	2.44327
35	1	ACTB	0.225492	0.000965467
35	2	ACTB	0.227868	-0.000622543
35	3	ACTB	0.232792	0.0003368
35	4	ACTB	0.237325	0.000904198
35	5	ACTB	0.241768	0.00138292
35	6	ACTB	0.245188	0.000838065
35	7	ACTB	0.246225	-0.00208939
35	8	ACTB	0.249272	-0.00300758
35	9	ACTB	0.256062	-0.000182271
35	10	ACTB	0.261242	0.00103295
35	11	ACTB	0.263581	-0.000592308
35	12	ACTB	0.26779	-0.000348608
35	13	ACTB	0.27213	2.73552e-05
35	14	ACTB	0.277765	0.00169787
35	15	ACTB	0.287025	0.00699277
35	16	ACTB	0.305673	0.0216763
35	17	ACTB	0.338765	0.0508029
35	18	ACTB	0.399267	0.107341
35	19	ACTB	0.498433	0.202542
35	20	ACTB	0.659816	0.35996
35	21	ACTB	0.892999	0.589178
35	22	ACTB	1.18432	0.876533
35	23	ACTB	1.48783	1.17608
35	24	ACTB	1.75992	1.44421
35	25	ACTB	1.97366	1.65398
35	26	ACTB	2.13152	1.80788
35	27	ACTB	2.24492	1.91731
35	28	ACTB	2.33082	1.99925
35	29	ACTB	2.38892	2.05338
35	30	ACTB	2.42746	2.08795
35	31	ACTB	2.45915	2.11568
35	32	ACTB	2.4775	2.13007
35	33	ACTB	2.48437	2.13298
35	34	ACTB	2.48998	2.13462
35	35	ACTB	2.49274	2.13342
35	36	ACTB	2.4885	2.12521
35	37	ACTB	2.48375	2.1165
35	38	ACTB	2.48716	2.11594
35	39	ACTB	2.48464	2.10945
35	40	ACTB	2.48477	2.10562
36	1	ACTB	0.24771	0.0109267
36	2	ACTB	0.248058	0.00639514
36	3	ACTB	0.253318	0.00677622
36	4	ACTB	0.254258	0.00283617
36	5	ACTB	0.252463	-0.0038384
36	6	ACTB	0.253046	-0.00813465
36	7	ACTB	0.259646	-0.00641449
36	8	ACTB	0.271397	0.000457648
36	9	ACTB	0.280597	0.00477755
36	10	ACTB	0.283785	0.00308596
36	11	ACTB	0.286639	0.0010602
36	12	ACTB	0.290731	0.000273473
36	13	ACTB	0.294257	-0.0010809
36	14	ACTB	0.300418	0.00020122
36	15	ACTB	0.312224	0.00712736
36	16	ACTB	0.330827	0.0208506
36	17	ACTB	0.365343	0.0504874
36	18	ACTB	0.427647	0.107911
36	19	ACTB	0.533796	0.209181
36	20	ACTB	0.702928	0.373433
36	21	ACTB	0.950644	0.61627
36	22	ACTB	1.26203	0.922775
36	23	ACTB	1.59167	1.24754
36	24	ACTB	1.89165	1.54263
36	25	ACTB	2.12845	1.77456
36	26	ACTB	2.30216	1.94339
36	27	ACTB	2.42805	2.0644
36	28	ACTB	2.51654	2.14801
36	29	ACTB	2.57592	2.20251
36	30	ACTB	2.62008	2.24179
36	31	ACTB	2.64946	2.26629
36	32	ACTB	2.66348	2.27543
36	33	ACTB	2.68196	2.28904
36	34	ACTB	2.68574	2.28793
36	35	ACTB	2.67678	2.2741
36	36	ACTB	2.67387	2.2663
36	37	ACTB	2.67524	2.26279
36	38	ACTB	2.68224	2.26491
36	39	ACTB	2.6822	2.25999
36	40	ACTB	2.68073	2.25365
37	1	ACTB	0.248872	0.0101788
37	2	ACTB	0.25134	0.00760722
37	3	ACTB	0.260065	0.0112911
37	4	ACTB	0.251731	-0.00208342
37	5	ACTB	0.25243	-0.00642499
37	6	ACTB	0.265772	0.00187683
37	7	ACTB	0.269256	0.000320138
37	8	ACTB	0.271044	-0.00293234
37	9	ACTB	0.272812	-0.0062041
37	10	ACTB	0.279714	-0.00434324
37	11	ACTB	0.288541	-0.000556017
37	12	ACTB	0.295327	0.00118918
37	13	ACTB	0.301657	0.00247846
37	14	ACTB	0.309607	0.00538839
37	15	ACTB	0.321324	0.0120645
37	16	ACTB	0.340856	0.0265562
37	17	ACTB	0.374365	0.055025
37	18	ACTB	0.431511	0.10713
37	19	ACTB	0.530756	0.201335
37	20	ACTB	0.687298	0.352837
37	21	ACTB	0.91056	0.571058
37	22	ACTB	1.18787	0.843323
37	23	ACTB	1.47987	1.13028
37	24	ACTB	1.73949	1.38486
37	25	ACTB	1.947	1.58734
37	26	ACTB	2.10931	1.74461
37	27	ACTB	2.24458	1.87483
37	28	ACTB	2.3619	1.98711
37	29	ACTB	2.45528	2.07546
37	30	ACTB	2.52135	2.13648
37	31	ACTB	2.57035	2.18045
37	32	ACTB	2.60442	2.20947
37	33	ACTB	2.63147	2.23149
37	34	ACTB	2.64107	2.23604
37	35	ACTB	2.64203	2.23196
37	36	ACTB	2.63879	2.22368
37	37	ACTB	2.64106	2.22091
37	38	ACTB	2.63971	2.21452
37	39	ACTB	2.63711	2.20688
37	40	ACTB	2.63491	2.19964
38	1	ACTB	0.234311	0.00277998
38	2	ACTB	0.237068	0.00226221
38	3	ACTB	0.24068	0.00259848
38	4	ACTB	0.243977	0.00262091
38	5	ACTB	0.244748	0.000116815
38	6	ACTB	0.245609	-0.002298
38	7	ACTB	0.248156	-0.00302534
38	8	ACTB	0.250432	-0.00402501
38	9	ACTB	0.258166	0.000433793
38	10	ACTB	0.263306	0.00229932
38	11	ACTB	0.264129	-0.000152768
38	12	ACTB	0.266067	-0.00149063
38	13	ACTB	0.270774	-5.88229e-05
38	14	ACTB	0.277089	0.00298127
38	15	ACTB	0.286927	0.00954376
38	16	ACTB	0.306557	0.0258989
38	17	ACTB	0.339749	0.0558162
38	18	ACTB	0.395993	0.108785
38	19	ACTB	0.493402	0.202919
38	20	ACTB	0.65102	0.357262
38	21	ACTB	0.877917	0.580884
38	22	ACTB	1.16118	0.860874
38	23	ACTB	1.46436	1.16078
38	24	ACTB	1.73861	1.43175
38	25	ACTB	1.9575	1.64736
38	26	ACTB	2.12837	1.81496
38	27	ACTB	2.2717	1.95502
38	28	ACTB	2.39193	2.07197
38	29	ACTB	2.48385	2.16062
38	30	ACTB	2.56116	2.23465
38	31	ACTB	2.61487	2.28508
38	32	ACTB	2.64144	2.30838
38	33	ACTB	2.66412	2.32779
38	34	ACTB	2.67052	2.33091
38	35	ACTB	2.67138	2.32849
38	36	ACTB	2.67235	2.32619
38	37	ACTB	2.66723	2.3178
38	38	ACTB	2.67401	2.32129
38	39	ACTB	2.6797	2.32371
38	40	ACTB	2.67096	2.3117
39	1	ACTB	0.213911	0.000360909
39	2	ACTB	0.217117	0.000684163
39	3	ACTB	0.221737	0.00242248
39	4	ACTB	0.22654	0.00434331
39	5	ACTB	0.22202	-0.00305827
39	6	ACTB	0.222349	-0.00561151
39	7	ACTB	0.230916	7.27359e-05
39	8	ACTB	0.233307	-0.000417808
39	9	ACTB	0.235654	-0.000952936
39	10	ACTB	0.238982	-0.000507463
39	11	ACTB	0.246081	0.00370946
39	12	ACTB	0.256068	0.010815
39	13	ACTB	0.267646	0.0195107
39	14	ACTB	0.28054	0.0295229
39	15	ACTB	0.300773	0.0468732
39	16	ACTB	0.335025	0.0782434
39	17	ACTB	0.395913	0.136249
39	18	ACTB	0.501271	0.238726
39	19	ACTB	0.67522	0.409792
39	20	ACTB	0.938409	0.6701
39	21	ACTB	1.28271	1.01152
39	22	ACTB	1.65487	1.3808
39	23	ACTB	1.98396	1.707
39	24	ACTB	2.22495	1.94511
39	25	ACTB	2.38171	2.09899
39	26	ACTB	2.48677	2.20117
39	27	ACTB	2.55094	2.26246
39	28	ACTB	2.60154	2.31017
39	29	ACTB	2.63363	2.33938
39	30	ACTB	2.65051	2.35338
39	31	ACTB	2.65905	2.35903
39	32	ACTB	2.66309	2.36019
39	33	ACTB	2.66502	2.35924
39	34	ACTB	2.66206	2.3534
39	35	ACTB	2.65708	2.34554
39	36	ACTB	2.65314	2.33872
39	37	ACTB	2.65161	2.33431
39	38	ACTB	2.65142	2.33123
39	39	ACTB	2.64617	2.3231
39	40	ACTB	2.64407	2.31812
40	1	ACTB	0.209353	0.000372988
40	2	ACTB	0.211451	-0.00237517
40	3	ACTB	0.217364	-0.00130768
40	4	ACTB	0.222396	-0.0011219
40	5	ACTB	0.227852	-0.000512454
40	6	ACTB	0.233795	0.00058483
40	7	ACTB	0.238672	0.000615191
40	8	ACTB	0.243972	0.00106967
40	9	ACTB	0.249336	0.00158749
40	10	ACTB	0.25646	0.00386568
40	11	ACTB	0.257308	-0.00013313
40	12	ACTB	0.258746	-0.00354042
40	13	ACTB	0.266026	-0.00110726
40	14	ACTB	0.277344	0.00536497
40	15	ACTB	0.29673	0.0199047
40	16	ACTB	0.33231	0.0506389
40	17	ACTB	0.397562	0.111045
40	18	ACTB	0.511308	0.219944
40	19	ACTB	0.699478	0.403269
40	20	ACTB	0.982586	0.681531
40	21	ACTB	1.35054	1.04463
40	22	ACTB	1.74813	1.43738
40	23	ACTB	2.09657	1.78098
40	24	ACTB	2.35418	2.03374
40	25	ACTB	2.52112	2.19583
40	26	ACTB	2.62754	2.29741
40	27	ACTB	2.69712	2.36214
40	28	ACTB	2.74552	2.4057
40	29	ACTB	2.77144	2.42677
40	30	ACTB	2.79121	2.44169
40	31	ACTB	2.79425	2.43989
40	32	ACTB	2.79765	2.43844
40	33	ACTB	2.79637	2.43231
40	34	ACTB	2.79998	2.43108
40	35	ACTB	2.80148	2.42774
40	36	ACTB	2.80224	2.42364
40	37	ACTB	2.79668	2.41324
40	38	ACTB	2.79273	2.40445
40	39	ACTB	2.79269	2.39956
40	40	ACTB	2.78886	2.39088
41	1	ACTB	0.165724	0.00274516
41	2	ACTB	0.168759	0.000888032
41	3	ACTB	0.171612	-0.0011517
41	4	ACTB	0.176985	-0.000671609
41	5	ACTB	0.181488	-0.00106141
41	6	ACTB	0.185667	-0.00177478
41	7	ACTB	0.193537	0.00120264
41	8	ACTB	0.200447	0.00322024
41	9	ACTB	0.205534	0.00341442
41	10	ACTB	0.20891	0.00189778
41	11	ACTB	0.211034	-0.000870823
41	12	ACTB	0.214347	-0.00245021
41	13	ACTB	0.219935	-0.00175455
41	14	ACTB	0.229131	0.00254834
41	15	ACTB	0.2443	0.0128253
41	16	ACTB	0.270761	0.0343936
41	17	ACTB	0.318737	0.0774775
41	18	ACTB	0.404318	0.158166
41	19	ACTB	0.545928	0.294883
41	20	ACTB	0.766398	0.51046
41	21	ACTB	1.06559	0.80476
41	22	ACTB	1.40589	1.14016
41	23	ACTB	1.73057	1.45996
41	24	ACTB	1.98732	1.71181
41	25	ACTB	2.17041	1.89001
41	26	ACTB	2.29553	2.01024
41	27	ACTB	2.38226	2.09207
41	28	ACTB	2.43994	2.14486
41	29	ACTB	2.48282	2.18284
41	30	ACTB	2.50891	2.20405
41	31	ACTB	2.52791	2.21815
41	32	ACTB	2.53151	2.21686
41	33	ACTB	2.53826	2.21872
41	34	ACTB	2.53795	2.21352
41	35	ACTB	2.54241	2.21308
41	36	ACTB	2.53521	2.20099
41	37	ACTB	2.53049	2.19138
41	38	ACTB	2.53306	2.18906
41	39	ACTB	2.52856	2.17966
41	40	ACTB	2.53181	2.17802
42	1	ACTB	0.19143	0.000277296
42	2	ACTB	0.191971	-0.00380502
42	3	ACTB	0.195225	-0.00517395
42	4	ACTB	0.198919	-0.00610389
42	5	ACTB	0.208341	-0.00130539
42	6	ACTB	0.221092	0.00682235
42	7	ACTB	0.226614	0.00772098
42	8	ACTB	0.228243	0.00472682
42	9	ACTB	0.230115	0.00197541
42	10	ACTB	0.232691	-7.21086e-05
42	11	ACTB	0.234835	-0.00255181
42	12	ACTB	0.23883	-0.00318051
42	13	ACTB	0.243776	-0.0028579
42	14	ACTB	0.252869	0.00161129
42	15	ACTB	0.270349	0.0144686
42	16	ACTB	0.302523	0.042019
42	17	ACTB	0.359388	0.0942601
42	18	ACTB	0.460214	0.190463
42	19	ACTB	0.626541	0.352166
42	20	ACTB	0.878866	0.599868
42	21	ACTB	1.21455	0.930932
42	22	ACTB	1.58826	1.30002
42	23	ACTB	1.93401	1.64114
42	24	ACTB	2.20865	1.91116
42	25	ACTB	2.40453	2.10241
42	26	ACTB	2.53557	2.22883
42	27	ACTB	2.62212	2.31076
42	28	ACTB	2.68726	2.37127
42	29	ACTB	2.74217	2.42156
42	30	ACTB	2.77436	2.44913
42	31	ACTB	2.79637	2.46652
42	32	ACTB	2.79861	2.46414
42	33	ACTB	2.80489	2.46579
42	34	ACTB	2.79904	2.45531
42	35	ACTB	2.79297	2.44462
42	36	ACTB	2.79233	2.43936
42	37	ACTB	2.79562	2.43803
42	38	ACTB	2.79056	2.42834
42	39	ACTB	2.79323	2.42639
42	40	ACTB	2.79272	2.42125
43	1	ACTB	0.247485	-0.0144295
43	2	ACTB	0.252053	-0.013404
43	3	ACTB	0.260346	-0.00865331
43	4	ACTB	0.267271	-0.00527028
43	5	ACTB	0.275879	-0.000204871
43	6	ACTB	0.287778	0.00815217
43	7	ACTB	0.290366	0.00719766
43	8	ACTB	0.292483	0.00577263
43	9	ACTB	0.294137	0.00388482
43	10	ACTB	0.293751	-4.35157e-05
43	11	ACTB	0.295	-0.00233672
43	12	ACTB	0.296634	-0.004245
43	13	ACTB	0.300168	-0.00425359
43	14	ACTB	0.307637	-0.000327224
43	15	ACTB	0.321959	0.0104527
43	16	ACTB	0.348442	0.0333939
43	17	ACTB	0.396136	0.0775458
43	18	ACTB	0.480068	0.157935
43	19	ACTB	0.622266	0.29659
43	20	ACTB	0.840389	0.511172
43	21	ACTB	1.13451	0.801752
43	22	ACTB	1.46397	1.12767
43	23	ACTB	1.76509	1.42524
43	24	ACTB	2.0041	1.66071
43	25	ACTB	2.172	1.82507
43	26	ACTB	2.28252	1.93205
43	27	ACTB	2.3543	2.00029
43	28	ACTB	2.40408	2.04653
43	29	ACTB	2.43533	2.07423
43	30	ACTB	2.4592	2.09456
43	31	ACTB	2.47733	2.10915
43	32	ACTB	2.48463	2.11291
43	33	ACTB	2.48091	2.10565
43	34	ACTB	2.47797	2.09916
43	35	ACTB	2.47928	2.09693
43	36	ACTB	2.47828	2.09239
43	37	ACTB	2.47666	2.08723
43	38	ACTB	2.47594	2.08296
43	39	ACTB	2.47579	2.07927
43	40	ACTB	2.47303	2.07297
44	1	ACTB	0.284593	-0.00570391
44	2	ACTB	0.289996	-0.00494081
44	3	ACTB	0.298716	-0.000860569
44	4	ACTB	0.301844	-0.00237261
44	5	ACTB	0.307099	-0.00175734
44	6	ACTB	0.312682	-0.000814235
44	7	ACTB	0.321033	0.00289682
44	8	ACTB	0.326193	0.00341732
44	9	ACTB	0.330976	0.00355996
44	10	ACTB	0.334007	0.00195172
44	11	ACTB	0.335423	-0.00127286
44	12	ACTB	0.339036	-0.00229924
44	13	ACTB	0.343526	-0.00244896
44	14	ACTB	0.351888	0.00127273
44	15	ACTB	0.367742	0.0124869
44	16	ACTB	0.40004	0.0401455
44	17	ACTB	0.455194	0.0906589
44	18	ACTB	0.552696	0.183522
44	19	ACTB	0.715432	0.341618
44	20	ACTB	0.963525	0.585071
44	21	ACTB	1.29052	0.907424
44	22	ACTB	1.65028	1.26255
44	23	ACTB	1.98119	1.58881
44	24	ACTB	2.24125	1.84423
44	25	ACTB	2.42146	2.01981
44	26	ACTB	2.54116	2.13486
44	27	ACTB	2.62327	2.21234
44	28	ACTB	2.67781	2.26223
44	29	ACTB	2.71967	2.29945
44	30	ACTB	2.74864	2.32378
44	31	ACTB	2.76708	2.33759
44	32	ACTB	2.77545	2.34131
44	33	ACTB	2.7774	2.33863
44	34	ACTB	2.78335	2.33993
44	35	ACTB	2.78455	2.3365
44	36	ACTB	2.78142	2.32873
44	37	ACTB	2.77777	2.32043
44	38	ACTB	2.77203	2.31006
44	39	ACTB	2.77283	2.30622
44	40	ACTB	2.77355	2.3023
45	1	ACTB	0.227598	-0.00156841
45	2	ACTB	0.231493	-0.00175853
45	3	ACTB	0.237896	0.000559592
45	4	ACTB	0.243303	0.00188085
45	5	ACTB	0.24607	0.000562252
45	6	ACTB	0.247637	-0.00195549
45	7	ACTB	0.251286	-0.00239178
45	8	ACTB	0.256007	-0.00175618
45	9	ACTB	0.26273	0.000881211
45	10	ACTB	0.267103	0.00116902
45	11	ACTB	0.272382	0.00236284
45	12	ACTB	0.273204	-0.000900451
45	13	ACTB	0.276719	-0.0014706
45	14	ACTB	0.283334	0.00105873
45	15	ACTB	0.295806	0.00944532
45	16	ACTB	0.318763	0.0283171
45	17	ACTB	0.360042	0.0655103
45	18	ACTB	0.431327	0.13271
45	19	ACTB	0.551518	0.248816
45	20	ACTB	0.740866	0.434078
45	21	ACTB	1.00828	0.697402
45	22	ACTB	1.3266	1.01164
45	23	ACTB	1.64848	1.32944
45	24	ACTB	1.92488	1.60175
45	25	ACTB	2.13933	1.81212
45	26	ACTB	2.29773	1.96643
45	27	ACTB	2.4184	2.08302
45	28	ACTB	2.51115	2.17168
45	29	ACTB	2.57847	2.23491
45	30	ACTB	2.62684	2.2792
45	31	ACTB	2.65912	2.3074
45	32	ACTB	2.67937	2.32356
45	33	ACTB	2.68901	2.32912
45	34	ACTB	2.69134	2.32735
45	35	ACTB	2.69178	2.32372
45	36	ACTB	2.68964	2.31749
45	37	ACTB	2.69016	2.31392
45	38	ACTB	2.69137	2.31105
45	39	ACTB	2.69264	2.30823
45	40	ACTB	2.69088	2.30238
46	1	ACTB	0.187173	-0.00757226
46	2	ACTB	0.191164	-0.00804808
46	3	ACTB	0.200467	-0.00321267
46	4	ACTB	0.206301	-0.00184521
46	5	ACTB	0.210932	-0.00168232
46	6	ACTB	0.217567	0.00048566
46	7	ACTB	0.223934	0.00238544
46	8	ACTB	0.23063	0.004614
46	9	ACTB	0.234651	0.00416771
46	10	ACTB	0.236994	0.00204344
46	11	ACTB	0.239512	9.46062e-05
46	12	ACTB	0.241418	-0.0024662
46	13	ACTB	0.244653	-0.00369862
46	14	ACTB	0.251933	-0.000885817
46	15	ACTB	0.264972	0.00768593
46	16	ACTB	0.288098	0.0263441
46	17	ACTB	0.329914	0.0636929
46	18	ACTB	0.403374	0.132686
46	19	ACTB	0.527339	0.252183
46	20	ACTB	0.71687	0.437248
46	21	ACTB	0.974999	0.690909
46	22	ACTB	1.27721	0.988657
46	23	ACTB	1.57211	1.27909
46	24	ACTB	1.81764	1.52015
46	25	ACTB	2.00609	1.70413
46	26	ACTB	2.15099	1.84456
46	27	ACTB	2.25689	1.946
46	28	ACTB	2.3436	2.02824
46	29	ACTB	2.4128	2.09297
46	30	ACTB	2.45968	2.13538
46	31	ACTB	2.48614	2.15738
46	32	ACTB	2.5069	2.17367
46	33	ACTB	2.51816	2.18046
46	34	ACTB	2.52458	2.18242
46	35	ACTB	2.52579	2.17916
46	36	ACTB	2.52978	2.17869
46	37	ACTB	2.53255	2.17698
46	38	ACTB	2.52798	2.16794
46	39	ACTB	2.52717	2.16267
46	40	ACTB	2.52517	2.1562
47	1
47	2
47	3
47	4
47	5
47	6
47	7
47	8
47	9
47	10
47	11
47	12
47	13
47	14
47	15
47	16
47	17
47	18
47	19
47	20
47	21
47	22
47	23
47	24
47	25
47	26
47	27
47	28
47	29
47	30
47	31
47	32
47	33
47	34
47	35
47	36
47	37
47	38
47	39
47	40
48	1
48	2
48	3
48	4
48	5
48	6
48	7
48	8
48	9
48	10
48	11
48	12
48	13
48	14
48	15
48	16
48	17
48	18
48	19
48	20
48	21
48	22
48	23
48	24
48	25
48	26
48	27
48	28
48	29
48	30
48	31
48	32
48	33
48	34
48	35
48	36
48	37
48	38
48	39
48	40
49	1
49	2
49	3
49	4
49	5
49	6
49	7
49	8
49	9
49	10
49	11
49	12
49	13
49	14
49	15
49	16
49	17
49	18
49	19
49	20
49	21
49	22
49	23
49	24
49	25
49	26
49	27
49	28
49	29
49	30
49	31
49	32
49	33
49	34
49	35
49	36
49	37
49	38
49	39
49	40
[truncated: 13,400 more rows]

## Sheet: Results
Block Type	384-Well Block
Calibration Background is expired	No
Calibration Background performed on	10-19-2021
Calibration Normalization FAM-ROX is expired	No
Calibration Normalization FAM-ROX performed on	10-19-2021
Calibration Normalization VIC-ROX is expired	No
Calibration Normalization VIC-ROX performed on	10-19-2021
Calibration Pure Dye FAM is expired	No
Calibration Pure Dye FAM performed on	10-19-2021
Calibration Pure Dye NED is expired	No
Calibration Pure Dye NED performed on	10-19-2021
Calibration Pure Dye ROX is expired	No
Calibration Pure Dye ROX performed on	10-19-2021
Calibration Pure Dye SYBR is expired	No
Calibration Pure Dye SYBR performed on	10-19-2021
Calibration Pure Dye TAMRA is expired	No
Calibration Pure Dye TAMRA performed on	10-19-2021
Calibration Pure Dye VIC is expired	No
Calibration Pure Dye VIC performed on	10-19-2021
Calibration ROI is expired	No
Calibration ROI performed on	10-19-2021
Calibration Uniformity is expired	No
Calibration Uniformity performed on	10-19-2021
Chemistry	SYBR_GREEN
Date Created	2022-02-28 15:05:21 PM GMT+08:00
Experiment Barcode
Experiment Comment
Experiment File Name	F:\Desktop\LGG Autophagy qPCR 临床验证\2022-02-28 -2.eds
Experiment Name	2022-02-28 150513
Experiment Run End Time	2022-03-01 00:31:24 AM GMT+08:00
Experiment Type	Comparative Cт (ΔΔCт)
Instrument Name	278861807
Instrument Serial Number	278861807
Instrument Type	QuantStudio(TM) 6 Flex System
Passive Reference	ROX
Quantification Cycle Method	Ct
Signal Smoothing On	true
Stage/ Cycle where Analysis is performed	Stage 2, Step 2
User Name
Well	Well Position	Omit	Sample Name	Target Name	Task	Reporter	Quencher	Quantity	Quantity Mean	Quantity SD	RQ	RQ Min	RQ Max	CT	Ct Mean	Ct SD	Delta Ct	Delta Ct Mean	Delta Ct SE	Delta Delta Ct	Automatic Ct Threshold	Tm1	Ct Threshold	Tm2	Automatic Baseline	Tm3	Baseline Start	Baseline End	Comments	HIGHSD	PRFDROP	MTP
3	A3	FALSE	N1	ACTB	UNKNOWN	SYBR	None							18.5035	18.6256	0.172718					TRUE	86.9762	0.207444		TRUE		1	40				N
4	A4	FALSE	N1	ACTB	UNKNOWN	SYBR	None							18.7478	18.6256	0.172718					TRUE	86.9762	0.207444		TRUE		1	40				N
5	A5	FALSE	N2	ACTB	UNKNOWN	SYBR	None							18.6413	18.758	0.165112					TRUE	86.8442	0.207444	79.8479	TRUE		1	40				Y
6	A6	FALSE	N2	ACTB	UNKNOWN	SYBR	None							18.8748	18.758	0.165112					TRUE	86.7122	0.207444	79.8479	TRUE		1	40				Y
7	A7	FALSE	N3	ACTB	UNKNOWN	SYBR	None							18.3342	18.5601	0.319407					TRUE	86.9762	0.207444		TRUE		1	40				N
8	A8	FALSE	N3	ACTB	UNKNOWN	SYBR	None							18.7859	18.5601	0.319407					TRUE	86.9762	0.207444		TRUE		1	40				N
9	A9	FALSE	N4	ACTB	UNKNOWN	SYBR	None							18.7309	18.7863	0.0783419					TRUE	86.9762	0.207444		TRUE		1	40				N
10	A10	FALSE	N4	ACTB	UNKNOWN	SYBR	None							18.8417	18.7863	0.0783419					TRUE	86.9762	0.207444		TRUE		1	40				N
11	A11	FALSE	N5	ACTB	UNKNOWN	SYBR	None							18.9685	18.7876	0.255788					TRUE	86.7122	0.207444	79.8479	TRUE		1	40				Y
12	A12	FALSE	N5	ACTB	UNKNOWN	SYBR	None							18.6068	18.7876	0.255788					TRUE	86.9762	0.207444	79.8479	TRUE		1	40				Y
13	A13	FALSE	N6	ACTB	UNKNOWN	SYBR	None							18.5681	18.6834	0.163063					TRUE	86.9762	0.207444		TRUE		1	40				N
14	A14	FALSE	N6	ACTB	UNKNOWN	SYBR	None							18.7987	18.6834	0.163063					TRUE	86.9762	0.207444		TRUE		1	40				N
15	A15	FALSE	N7	ACTB	UNKNOWN	SYBR	None							18.552	18.5373	0.020681					TRUE	86.9762	0.207444		TRUE		1	40				N
16	A16	FALSE	N7	ACTB	UNKNOWN	SYBR	None							18.5227	18.5373	0.020681					TRUE	86.9762	0.207444		TRUE		1	40				N
17	A17	FALSE	N8	ACTB	UNKNOWN	SYBR	None							18.9879	18.7452	0.343143					TRUE	86.7122	0.207444	79.7159	TRUE		1	40				Y
18	A18	FALSE	N8	ACTB	UNKNOWN	SYBR	None							18.5026	18.7452	0.343143					TRUE	86.5802	0.207444	79.8479	TRUE		1	40				Y
19	A19	FALSE	N9	ACTB	UNKNOWN	SYBR	None							18.7435	18.6186	0.176698					TRUE	86.8442	0.207444		TRUE		1	40				N
20	A20	FALSE	N9	ACTB	UNKNOWN	SYBR	None							18.4936	18.6186	0.176698					TRUE	86.8442	0.207444		TRUE		1	40				N
21	A21	FALSE	N10	ACTB	UNKNOWN	SYBR	None							18.46	18.4899	0.0421711					TRUE	86.8442	0.207444		TRUE		1	40				N
22	A22	FALSE	N10	ACTB	UNKNOWN	SYBR	None							18.5197	18.4899	0.0421711					TRUE	86.8442	0.207444		TRUE		1	40				N
27	B3	FALSE	T1	ACTB	UNKNOWN	SYBR	None							18.2338	18.2962	0.0881806					TRUE	86.9762	0.207444		TRUE		1	40				N
28	B4	FALSE	T1	ACTB	UNKNOWN	SYBR	None							18.3586	18.2962	0.0881806					TRUE	86.9762	0.207444		TRUE		1	40				N
29	B5	FALSE	T2	ACTB	UNKNOWN	SYBR	None							18.3343	18.3201	0.0200848					TRUE	86.9762	0.207444		TRUE		1	40				N
30	B6	FALSE	T2	ACTB	UNKNOWN	SYBR	None							18.3059	18.3201	0.0200848					TRUE	86.9762	0.207444		TRUE		1	40				N
31	B7	FALSE	T3	ACTB	UNKNOWN	SYBR	None							18.7627	18.727	0.0503941					TRUE	86.9762	0.207444		TRUE		1	40				N
32	B8	FALSE	T3	ACTB	UNKNOWN	SYBR	None							18.6914	18.727	0.0503941					TRUE	86.9762	0.207444		TRUE		1	40				N
33	B9	FALSE	T4	ACTB	UNKNOWN	SYBR	None							18.9491	18.9085	0.0575018					TRUE	86.9762	0.207444		TRUE		1	40				N
34	B10	FALSE	T4	ACTB	UNKNOWN	SYBR	None							18.8678	18.9085	0.0575018					TRUE	86.9762	0.207444		TRUE		1	40				N
35	B11	FALSE	T5	ACTB	UNKNOWN	SYBR	None							19.0042	18.9938	0.0147885					TRUE	86.9762	0.207444		TRUE		1	40				N
36	B12	FALSE	T5	ACTB	UNKNOWN	SYBR	None							18.9833	18.9938	0.0147885					TRUE	86.9762	0.207444		TRUE		1	40				N
37	B13	FALSE	T6	ACTB	UNKNOWN	SYBR	None							19.0189	19.01	0.0125038					TRUE	86.9762	0.207444		TRUE		1	40				N
38	B14	FALSE	T6	ACTB	UNKNOWN	SYBR	None							19.0012	19.01	0.0125038					TRUE	86.9762	0.207444		TRUE		1	40				N
39	B15	FALSE	T7	ACTB	UNKNOWN	SYBR	None							17.7496	17.8281	0.111009					TRUE	86.9762	0.207444		TRUE		1	40				N
40	B16	FALSE	T7	ACTB	UNKNOWN	SYBR	None							17.9066	17.8281	0.111009					TRUE	86.9762	0.207444		TRUE		1	40				N
41	B17	FALSE	T8	ACTB	UNKNOWN	SYBR	None							18.4057	18.259	0.207388					TRUE	86.9762	0.207444		TRUE		1	40				N
42	B18	FALSE	T8	ACTB	UNKNOWN	SYBR	None							18.1124	18.259	0.207388					TRUE	86.9762	0.207444		TRUE		1	40				N
43	B19	FALSE	T9	ACTB	UNKNOWN	SYBR	None							18.3966	18.2796	0.165519					TRUE	86.8442	0.207444		TRUE		1	40				N
44	B20	FALSE	T9	ACTB	UNKNOWN	SYBR	None							18.1625	18.2796	0.165519					TRUE	86.8442	0.207444		TRUE		1	40				N
45	B21	FALSE	T10	ACTB	UNKNOWN	SYBR	None							18.6898	18.678	0.0167333					TRUE	86.8442	0.207444		TRUE		1	40				N
46	B22	FALSE	T10	ACTB	UNKNOWN	SYBR	None							18.6661	18.678	0.0167333					TRUE	86.8442	0.207444		TRUE		1	40				N
51	C3	FALSE	T11	ACTB	UNKNOWN	SYBR	None							18.9717	18.9109	0.0860389					TRUE	86.9762	0.207444		TRUE		1	40				N
52	C4	FALSE	T11	ACTB	UNKNOWN	SYBR	None							18.8501	18.9109	0.0860389					TRUE	86.9762	0.207444		TRUE		1	40				N
53	C5	FALSE	T12	ACTB	UNKNOWN	SYBR	None							19.074	19.0398	0.0483913					TRUE	86.9762	0.207444		TRUE		1	40				N
54	C6	FALSE	T12	ACTB	UNKNOWN	SYBR	None							19.0056	19.0398	0.0483913					TRUE	86.9762	0.207444		TRUE		1	40				N
55	C7	FALSE	T13	ACTB	UNKNOWN	SYBR	None							19.3248	19.2682	0.0801127					TRUE	86.9762	0.207444		TRUE		1	40				N
56	C8	FALSE	T13	ACTB	UNKNOWN	SYBR	None							19.2115	19.2682	0.0801127					TRUE	86.9762	0.207444		TRUE		1	40				N
57	C9	FALSE	T14	ACTB	UNKNOWN	SYBR	None							18.0412	17.9921	0.0694364					TRUE	86.9762	0.207444		TRUE		1	40				N
58	C10	FALSE	T14	ACTB	UNKNOWN	SYBR	None							17.943	17.9921	0.0694364					TRUE	86.9762	0.207444		TRUE		1	40				N
59	C11	FALSE	T15	ACTB	UNKNOWN	SYBR	None							18.4733	18.406	0.095113					TRUE	86.9762	0.207444		TRUE		1	40				N
60	C12	FALSE	T15	ACTB	UNKNOWN	SYBR	None							18.3388	18.406	0.095113					TRUE	86.9762	0.207444		TRUE		1	40				N
75	D3	FALSE	N1	MAPK9	UNKNOWN	SYBR	None				1	0.68437	1.4612	24.7547	24.7901	0.0501069		6.16448	0.127166	0	TRUE	80.1119	0.248668		TRUE		1	40				N
76	D4	FALSE	N1	MAPK9	UNKNOWN	SYBR	None				1	0.68437	1.4612	24.8255	24.7901	0.0501069		6.16448	0.127166	0	TRUE	80.1119	0.248668		TRUE		1	40				N
77	D5	FALSE	N2	MAPK9	UNKNOWN	SYBR	None				0.696453	0.449653	1.07871	25.5333	25.4444	0.125626		6.68639	0.146703	0.521902	TRUE	80.1119	0.248668		TRUE		1	40				N
78	D6	FALSE	N2	MAPK9	UNKNOWN	SYBR	None				0.696453	0.449653	1.07871	25.3556	25.4444	0.125626		6.68639	0.146703	0.521902	TRUE	80.1119	0.248668		TRUE		1	40				N
79	D7	FALSE	N3	MAPK9	UNKNOWN	SYBR	None				1.07094	0.533005	2.15178	24.5646	24.6257	0.0863437		6.06561	0.233962	-0.098876	TRUE	80.1119	0.248668		TRUE		1	40				N
80	D8	FALSE	N3	MAPK9	UNKNOWN	SYBR	None				1.07094	0.533005	2.15178	24.6867	24.6257	0.0863437		6.06561	0.233962	-0.098876	TRUE	80.1119	0.248668		TRUE		1	40				N
81	D9	FALSE	N4	MAPK9	UNKNOWN	SYBR	None				0.817032	0.562403	1.18694	25.3546	25.2423	0.15882		6.45602	0.125222	0.291536	TRUE	80.1119	0.248668		TRUE		1	40				N
82	D10	FALSE	N4	MAPK9	UNKNOWN	SYBR	None				0.817032	0.562403	1.18694	25.13	25.2423	0.15882		6.45602	0.125222	0.291536	TRUE	79.9799	0.248668		TRUE		1	40				N
83	D11	FALSE	N5	MAPK9	UNKNOWN	SYBR	None				1.25435	0.704124	2.23454	24.5561	24.6252	0.0976876		5.83754	0.193611	-0.326941	TRUE	80.1119	0.248668		TRUE		1	40				N
84	D12	FALSE	N5	MAPK9	UNKNOWN	SYBR	None				1.25435	0.704124	2.23454	24.6942	24.6252	0.0976876		5.83754	0.193611	-0.326941	TRUE	80.1119	0.248668		TRUE		1	40				N
85	D13	FALSE	N6	MAPK9	UNKNOWN	SYBR	None				0.79466	0.471709	1.33872	25.311	25.1795	0.185945		6.49607	0.174879	0.33159	TRUE	79.9799	0.248668		TRUE		1	40				N
86	D14	FALSE	N6	MAPK9	UNKNOWN	SYBR	None				0.79466	0.471709	1.33872	25.048	25.1795	0.185945		6.49607	0.174879	0.33159	TRUE	79.9799	0.248668		TRUE		1	40				N
87	D15	FALSE	N7	MAPK9	UNKNOWN	SYBR	None				1.13884	1.07603	1.20532	24.5264	24.5142	0.0172054		5.97691	0.0190227	-0.187571	TRUE	80.1119	0.248668		TRUE		1	40				N
88	D16	FALSE	N7	MAPK9	UNKNOWN	SYBR	None				1.13884	1.07603	1.20532	24.5021	24.5142	0.0172054		5.97691	0.0190227	-0.187571	TRUE	79.9799	0.248668		TRUE		1	40				N
89	D17	FALSE	N8	MAPK9	UNKNOWN	SYBR	None				0.941372	0.440815	2.01032	25.0733	24.9969	0.108123		6.25165	0.254399	0.0871639	TRUE	79.9799	0.248668		TRUE		1	40				N
90	D18	FALSE	N8	MAPK9	UNKNOWN	SYBR	None				0.941372	0.440815	2.01032	24.9204	24.9969	0.108123		6.25165	0.254399	0.0871639	TRUE	79.9799	0.248668		TRUE		1	40				N
91	D19	FALSE	N9	MAPK9	UNKNOWN	SYBR	None				1.09637	0.704002	1.70742	24.7307	24.6503	0.113583		6.03175	0.148532	-0.132732	TRUE	79.9799	0.248668		TRUE		1	40				N
92	D20	FALSE	N9	MAPK9	UNKNOWN	SYBR	None				1.09637	0.704002	1.70742	24.57	24.6503	0.113583		6.03175	0.148532	-0.132732	TRUE	79.9799	0.248668		TRUE		1	40				N
93	D21	FALSE	N10	MAPK9	UNKNOWN	SYBR	None				0.620906	0.513423	0.750889	25.3982	25.3419	0.0796596		6.85204	0.063734	0.687554	TRUE	79.9799	0.248668		TRUE		1	40				N
94	D22	FALSE	N10	MAPK9	UNKNOWN	SYBR	None				0.620906	0.513423	0.750889	25.2856	25.3419	0.0796596		6.85204	0.063734	0.687554	TRUE	80.1119	0.248668		TRUE		1	40				N
99	E3	FALSE	T1	MAPK9	UNKNOWN	SYBR	None				0.0766027	0.0516863	0.113531	28.0509	28.1671	0.16441		9.87095	0.131922	3.70646	TRUE	80.2439	0.248668		TRUE		1	40				N
100	E4	FALSE	T1	MAPK9	UNKNOWN	SYBR	None				0.0766027	0.0516863	0.113531	28.2834	28.1671	0.16441		9.87095	0.131922	3.70646	TRUE	80.1119	0.248668		TRUE		1	40				N
101	E5	FALSE	T2	MAPK9	UNKNOWN	SYBR	None				0.169147	0.139607	0.204937	26.9855	27.0482	0.08877		8.72813	0.0643565	2.56365	TRUE	80.1119	0.248668		TRUE		1	40				N
102	E6	FALSE	T2	MAPK9	UNKNOWN	SYBR	None				0.169147	0.139607	0.204937	27.111	27.0482	0.08877		8.72813	0.0643565	2.56365	TRUE	80.1119	0.248668		TRUE		1	40				N
103	E7	FALSE	T3	MAPK9	UNKNOWN	SYBR	None				0.193841	0.167407	0.224449	27.2247	27.2586	0.047891		8.53154	0.0491585	2.36705	TRUE	80.1119	0.248668		TRUE		1	40				N
104	E8	FALSE	T3	MAPK9	UNKNOWN	SYBR	None				0.193841	0.167407	0.224449	27.2924	27.2586	0.047891		8.53154	0.0491585	2.36705	TRUE	80.1119	0.248668		TRUE		1	40				N
105	E9	FALSE	T4	MAPK9	UNKNOWN	SYBR	None				0.0545749	0.0230261	0.12935	28.9821	29.2686	0.405141		10.3601	0.289349	4.19562	TRUE	80.1119	0.248668		TRUE		1	40				N
106	E10	FALSE	T4	MAPK9	UNKNOWN	SYBR	None				0.0545749	0.0230261	0.12935	29.5551	29.2686	0.405141		10.3601	0.289349	4.19562	TRUE	80.1119	0.248668		TRUE		1	40				N
107	E11	FALSE	T5	MAPK9	UNKNOWN	SYBR	None				0.0742549	0.0668225	0.082514	28.9434	28.9096	0.0477736		9.91585	0.0353625	3.75137	TRUE	80.1119	0.248668		TRUE		1	40				N
108	E12	FALSE	T5	MAPK9	UNKNOWN	SYBR	None				0.0742549	0.0668225	0.082514	28.8758	28.9096	0.0477736		9.91585	0.0353625	3.75137	TRUE	80.1119	0.248668		TRUE		1	40				N
109	E13	FALSE	T6	MAPK9	UNKNOWN	SYBR	None				0.160048	0.146442	0.174919	27.7895	27.8179	0.0402317		8.8079	0.0297904	2.64342	TRUE	79.9799	0.248668		TRUE		1	40				N
110	E14	FALSE	T6	MAPK9	UNKNOWN	SYBR	None				0.160048	0.146442	0.174919	27.8464	27.8179	0.0402317		8.8079	0.0297904	2.64342	TRUE	79.9799	0.248668		TRUE		1	40				N
111	E15	FALSE	T7	MAPK9	UNKNOWN	SYBR	None				0.0339957	0.0215967	0.0535133	28.7407	28.8711	0.184286		11.043	0.152126	4.8785	TRUE	79.9799	0.248668		TRUE		1	40				N
112	E16	FALSE	T7	MAPK9	UNKNOWN	SYBR	None				0.0339957	0.0215967	0.0535133	29.0014	28.8711	0.184286		11.043	0.152126	4.8785	TRUE	79.9799	0.248668		TRUE		1	40				N
113	E17	FALSE	T8	MAPK9	UNKNOWN	SYBR	None				0.073451	0.0367327	0.146873	28.3708	28.1906	0.254877		9.93156	0.232349	3.76707	TRUE	80.1119	0.248668		TRUE		1	40				N
114	E18	FALSE	T8	MAPK9	UNKNOWN	SYBR	None				0.073451	0.0367327	0.146873	28.0104	28.1906	0.254877		9.93156	0.232349	3.76707	TRUE	79.9799	0.248668		TRUE		1	40				N
115	E19	FALSE	T9	MAPK9	UNKNOWN	SYBR	None				0.154871	0.0943852	0.254119	27.2527	27.1349	0.16657		8.85535	0.166045	2.69086	TRUE	79.9799	0.248668		TRUE		1	40				N
116	E20	FALSE	T9	MAPK9	UNKNOWN	SYBR	None				0.154871	0.0943852	0.254119	27.0171	27.1349	0.16657		8.85535	0.166045	2.69086	TRUE	79.9799	0.248668		TRUE		1	40				N
117	E21	FALSE	T10	MAPK9	UNKNOWN	SYBR	None				0.163834	0.113085	0.237356	27.3284	27.4521	0.174988		8.77418	0.1243	2.6097	TRUE	79.9799	0.248668		TRUE		1	40				N
118	E22	FALSE	T10	MAPK9	UNKNOWN	SYBR	None				0.163834	0.113085	0.237356	27.5759	27.4521	0.174988		8.77418	0.1243	2.6097	TRUE	79.9799	0.248668		TRUE		1	40				N
123	F3	FALSE	T11	MAPK9	UNKNOWN	SYBR	None				0.0553021	0.0398706	0.0767061	29.1606	29.2519	0.129097		10.341	0.109702	4.17652	TRUE	80.1119	0.248668		TRUE		1	40				N
124	F4	FALSE	T11	MAPK9	UNKNOWN	SYBR	None				0.0553021	0.0398706	0.0767061	29.3432	29.2519	0.129097		10.341	0.109702	4.17652	TRUE	80.1119	0.248668		TRUE		1	40				N
125	F5	FALSE	T12	MAPK9	UNKNOWN	SYBR	None				0.0745198	0.0672902	0.0825261	28.9505	28.9505	8.76654e-05		9.91072	0.0342179	3.74623	TRUE	80.1119	0.248668		TRUE		1	40				N
126	F6	FALSE	T12	MAPK9	UNKNOWN	SYBR	None				0.0745198	0.0672902	0.0825261	28.9506	28.9505	8.76654e-05		9.91072	0.0342179	3.74623	TRUE	79.9799	0.248668		TRUE		1	40				N
127	F7	FALSE	T13	MAPK9	UNKNOWN	SYBR	None				0.13965	0.106397	0.183296	28.3442	28.2727	0.101061		9.0046	0.0911902	2.84011	TRUE	79.9799	0.248668		TRUE		1	40				N
128	F8	FALSE	T13	MAPK9	UNKNOWN	SYBR	None				0.13965	0.106397	0.183296	28.2013	28.2727	0.101061		9.0046	0.0911902	2.84011	TRUE	79.9799	0.248668		TRUE		1	40				N
129	F9	FALSE	T14	MAPK9	UNKNOWN	SYBR	None				0.0333424	0.0165888	0.067016	29.292	29.0631	0.323669		11.071	0.234076	4.9065	TRUE	80.1119	0.248668		TRUE		1	40				N
130	F10	FALSE	T14	MAPK9	UNKNOWN	SYBR	None				0.0333424	0.0165888	0.067016	28.8342	29.0631	0.323669		11.071	0.234076	4.9065	TRUE	80.1119	0.248668		TRUE		1	40				N
131	F11	FALSE	T15	MAPK9	UNKNOWN	SYBR	None				0.198833	0.144262	0.274047	26.9848	26.9009	0.118739		8.49486	0.107577	2.33037	TRUE	80.1119	0.248668		TRUE		1	40				N
132	F12	FALSE	T15	MAPK9	UNKNOWN	SYBR	None				0.198833	0.144262	0.274047	26.8169	26.9009	0.118739		8.49486	0.107577	2.33037	TRUE	80.1119	0.248668		TRUE		1	40				N
Analysis Type	Singleplex
Endogenous Control	ACTB
RQ Min/Max Confidence Level	95.0
Reference Sample	N1

## Sheet: Melt Curve Raw Data
Block Type	384-Well Block
Calibration Background is expired	No
Calibration Background performed on	10-19-2021
Calibration Normalization FAM-ROX is expired	No
Calibration Normalization FAM-ROX performed on	10-19-2021
Calibration Normalization VIC-ROX is expired	No
Calibration Normalization VIC-ROX performed on	10-19-2021
Calibration Pure Dye FAM is expired	No
Calibration Pure Dye FAM performed on	10-19-2021
Calibration Pure Dye NED is expired	No
Calibration Pure Dye NED performed on	10-19-2021
Calibration Pure Dye ROX is expired	No
Calibration Pure Dye ROX performed on	10-19-2021
Calibration Pure Dye SYBR is expired	No
Calibration Pure Dye SYBR performed on	10-19-2021
Calibration Pure Dye TAMRA is expired	No
Calibration Pure Dye TAMRA performed on	10-19-2021
Calibration Pure Dye VIC is expired	No
Calibration Pure Dye VIC performed on	10-19-2021
Calibration ROI is expired	No
Calibration ROI performed on	10-19-2021
Calibration Uniformity is expired	No
Calibration Uniformity performed on	10-19-2021
Chemistry	SYBR_GREEN
Date Created	2022-02-28 15:05:21 PM GMT+08:00
Experiment Barcode
Experiment Comment
Experiment File Name	F:\Desktop\LGG Autophagy qPCR 临床验证\2022-02-28 -2.eds
Experiment Name	2022-02-28 150513
Experiment Run End Time	2022-03-01 00:31:24 AM GMT+08:00
Experiment Type	Comparative Cт (ΔΔCт)
Instrument Name	278861807
Instrument Serial Number	278861807
Instrument Type	QuantStudio(TM) 6 Flex System
Passive Reference	ROX
Quantification Cycle Method	Ct
Signal Smoothing On	true
Stage/ Cycle where Analysis is performed	Stage 2, Step 2
User Name
Well	Well Position	Reading	Temperature	Fluorescence	Derivative
3	A3	1	60.1789	2.51943	0.140738
3	A3	2	60.4429	2.5139	0.140651
3	A3	3	60.7069	2.5061	0.141221
3	A3	4	60.9709	2.49499	0.142326
3	A3	5	61.235	2.47955	0.143638
3	A3	6	61.499	2.45343	0.144774
3	A3	7	61.763	2.44873	0.145466
3	A3	8	62.027	2.43395	0.145634
3	A3	9	62.291	2.41633	0.145378
3	A3	10	62.555	2.40062	0.144931
3	A3	11	62.819	2.388	0.144608
3	A3	12	63.083	2.37354	0.144722
3	A3	13	63.3471	2.35797	0.145476
3	A3	14	63.6111	2.3477	0.146852
3	A3	15	63.8751	2.3315	0.148601
3	A3	16	64.1391	2.3148	0.150325
3	A3	17	64.4031	2.29639	0.151645
3	A3	18	64.6671	2.28746	0.152361
3	A3	19	64.9311	2.26491	0.152523
3	A3	20	65.1951	2.25119	0.152409
3	A3	21	65.4592	2.23645	0.152373
3	A3	22	65.7232	2.22067	0.152673
3	A3	23	65.9872	2.21056	0.153342
3	A3	24	66.2512	2.1924	0.154202
3	A3	25	66.5152	2.17376	0.154993
3	A3	26	66.7792	2.15733	0.155536
3	A3	27	67.0432	2.1453	0.155823
3	A3	28	67.3073	2.12811	0.155974
3	A3	29	67.5713	2.11132	0.156124
3	A3	30	67.8353	2.09715	0.156313
3	A3	31	68.0993	2.08063	0.156443
3	A3	32	68.3633	2.06972	0.156328
3	A3	33	68.6273	2.04557	0.155799
3	A3	34	68.8913	2.03201	0.154803
3	A3	35	69.1553	2.01816	0.153445
3	A3	36	69.4194	2.00254	0.151955
3	A3	37	69.6834	1.98585	0.150619
3	A3	38	69.9474	1.96971	0.149694
3	A3	39	70.2114	1.95686	0.149333
3	A3	40	70.4754	1.94296	0.149515
3	A3	41	70.7394	1.92685	0.150035
3	A3	42	71.0034	1.91463	0.150575
3	A3	43	71.2674	1.89329	0.15083
3	A3	44	71.5315	1.88149	0.150624
3	A3	45	71.7955	1.86305	0.14993
3	A3	46	72.0595	1.8491	0.148821
3	A3	47	72.3235	1.8396	0.147392
3	A3	48	72.5875	1.8197	0.145767
3	A3	49	72.8515	1.80042	0.144146
3	A3	50	73.1155	1.79052	0.142823
3	A3	51	73.3795	1.78067	0.142107
3	A3	52	73.6436	1.76199	0.142199
3	A3	53	73.9076	1.75071	0.143094
3	A3	54	74.1716	1.73653	0.144609
3	A3	55	74.4356	1.72001	0.146491
3	A3	56	74.6996	1.70548	0.14853
3	A3	57	74.9636	1.68814	0.150595
3	A3	58	75.2276	1.67695	0.152616
3	A3	59	75.4917	1.65936	0.154521
3	A3	60	75.7557	1.64211	0.156215
3	A3	61	76.0197	1.62752	0.157595
3	A3	62	76.2837	1.60995	0.15858
3	A3	63	76.5477	1.5945	0.15913
3	A3	64	76.8117	1.57881	0.159265
3	A3	65	77.0757	1.56347	0.159105
3	A3	66	77.3397	1.54457	0.158919
3	A3	67	77.6038	1.52694	0.159141
3	A3	68	77.8678	1.51555	0.160278
3	A3	69	78.1318	1.49883	0.162735
3	A3	70	78.3958	1.48668	0.166595
3	A3	71	78.6598	1.46472	0.171484
3	A3	72	78.9238	1.44915	0.176595
3	A3	73	79.1878	1.43583	0.180863
3	A3	74	79.4518	1.40687	0.183276
3	A3	75	79.7159	1.38837	0.183187
3	A3	76	79.9799	1.3691	0.180533
3	A3	77	80.2439	1.3519	0.17584
3	A3	78	80.5079	1.33137	0.170037
3	A3	79	80.7719	1.31945	0.164143
3	A3	80	81.0359	1.30305	0.15898
3	A3	81	81.2999	1.28698	0.155018
3	A3	82	81.5639	1.27453	0.152381
3	A3	83	81.828	1.25754	0.150991
3	A3	84	82.092	1.24133	0.150735
3	A3	85	82.356	1.22826	0.151615
3	A3	86	82.62	1.21527	0.153813
3	A3	87	82.884	1.19726	0.157696
3	A3	88	83.148	1.18208	0.163794
3	A3	89	83.412	1.16732	0.172773
3	A3	90	83.676	1.15002	0.185438
3	A3	91	83.9401	1.13274	0.202834
3	A3	92	84.2041	1.11441	0.22646
3	A3	93	84.4681	1.08724	0.258545
3	A3	94	84.7321	1.06572	0.302162
3	A3	95	84.9961	1.03383	0.360903
3	A3	96	85.2601	1.00762	0.437887
3	A3	97	85.5241	0.969285	0.534173
3	A3	98	85.7882	0.921447	0.646951
3	A3	99	86.0522	0.854343	0.768119
3	A3	100	86.3162	0.76161	0.88391
3	A3	101	86.5802	0.623625	0.976249
3	A3	102	86.8442	0.44484	1.02623
3	A3	103	87.1082	0.25623	1.01941
3	A3	104	87.3722	0.112357	0.951258
3	A3	105	87.6362	0.0337373	0.83015
3	A3	106	87.9003	0.00696748	0.675828
3	A3	107	88.1643	-0.00243289	0.513345
3	A3	108	88.4283	-0.00817373	0.365277
3	A3	109	88.6923	-0.0134377	0.245841
3	A3	110	88.9563	-0.019304	0.159203
3	A3	111	89.2203	-0.0260181	0.101703
3	A3	112	89.4843	-0.0289944	0.0658983
3	A3	113	89.7484	-0.0317291	0.0441806
3	A3	114	90.0124	-0.0323057	0.0307678
3	A3	115	90.2764	-0.0346262	0.0220986
3	A3	116	90.5404	-0.0339086	0.0163054
3	A3	117	90.8044	-0.0347301	0.0124679
3	A3	118	91.0684	-0.0360191	0.0100509
3	A3	119	91.3324	-0.0353876	0.0086275
3	A3	120	91.5964	-0.0381019	0.00781289
3	A3	121	91.8605	-0.0374141	0.00729732
3	A3	122	92.1245	-0.0395431	0.00688912
3	A3	123	92.3885	-0.0391142	0.00652166
3	A3	124	92.6525	-0.0395811	0.00621568
3	A3	125	92.9165	-0.0410766	0.00601453
3	A3	126	93.1805	-0.0400369	0.00592258
3	A3	127	93.4445	-0.0410533	0.00587426
3	A3	128	93.7085	-0.0432323	0.00574686
3	A3	129	93.9725	-0.0427652	0.00540994
3	A3	130	94.2366	-0.0433927	0.00478663
3	A3	131	94.5006	-0.0450329	0.0038957
3	A3	132	94.7646	-0.0447036	0.00285195
4	A4	1	60.1789	2.38612	0.137236
4	A4	2	60.4429	2.37273	0.136405
4	A4	3	60.7069	2.36464	0.135893
4	A4	4	60.9709	2.35239	0.135988
4	A4	5	61.235	2.33838	0.136796
4	A4	6	61.499	2.335	0.138165
4	A4	7	61.763	2.30595	0.139773
4	A4	8	62.027	2.29735	0.141288
4	A4	9	62.291	2.28211	0.14249
4	A4	10	62.555	2.27616	0.143298
4	A4	11	62.819	2.25088	0.143737
4	A4	12	63.083	2.24082	0.143884
4	A4	13	63.3471	2.225	0.14385
4	A4	14	63.6111	2.21247	0.14376
4	A4	15	63.8751	2.19859	0.143727
4	A4	16	64.1391	2.18318	0.143875
4	A4	17	64.4031	2.16642	0.144337
4	A4	18	64.6671	2.15292	0.145235
4	A4	19	64.9311	2.14287	0.146603
4	A4	20	65.1951	2.12665	0.148323
4	A4	21	65.4592	2.11119	0.150133
4	A4	22	65.7232	2.09563	0.151702
4	A4	23	65.9872	2.07776	0.152729
4	A4	24	66.2512	2.06419	0.152992
4	A4	25	66.5152	2.05007	0.15236
4	A4	26	66.7792	2.03499	0.150852
4	A4	27	67.0432	2.01587	0.148718
4	A4	28	67.3073	1.99873	0.146484
4	A4	29	67.5713	1.98833	0.144828
4	A4	30	67.8353	1.97639	0.144282
4	A4	31	68.0993	1.96268	0.144926
4	A4	32	68.3633	1.95276	0.146279
4	A4	33	68.6273	1.93303	0.147508
4	A4	34	68.8913	1.91825	0.147856
4	A4	35	69.1553	1.89675	0.147021
4	A4	36	69.4194	1.88494	0.145267
4	A4	37	69.6834	1.87061	0.143228
4	A4	38	69.9474	1.86221	0.141559
4	A4	39	70.2114	1.84199	0.140661
4	A4	40	70.4754	1.83328	0.140618
4	A4	41	70.7394	1.8146	0.141265
4	A4	42	71.0034	1.80265	0.142308
4	A4	43	71.2674	1.79243	0.143408
4	A4	44	71.5315	1.77228	0.144228
4	A4	45	71.7955	1.76019	0.144518
4	A4	46	72.0595	1.74432	0.144204
4	A4	47	72.3235	1.72878	0.143431
4	A4	48	72.5875	1.71315	0.142507
4	A4	49	72.8515	1.70336	0.14174
4	A4	50	73.1155	1.68758	0.141291
4	A4	51	73.3795	1.67893	0.14113
4	A4	52	73.6436	1.6553	0.141146
4	A4	53	73.9076	1.64776	0.141318
4	A4	54	74.1716	1.62828	0.141781
4	A4	55	74.4356	1.61875	0.142759
4	A4	56	74.6996	1.60594	0.144381
4	A4	57	74.9636	1.59107	0.146558
4	A4	58	75.2276	1.5756	0.148988
4	A4	59	75.4917	1.55594	0.151286
4	A4	60	75.7557	1.54397	0.153119
4	A4	61	76.0197	1.53144	0.154295
4	A4	62	76.2837	1.50989	0.154795
4	A4	63	76.5477	1.49457	0.154766
4	A4	64	76.8117	1.48148	0.15448
4	A4	65	77.0757	1.46546	0.154269
4	A4	66	77.3397	1.45167	0.154436
4	A4	67	77.6038	1.43457	0.155185
4	A4	68	77.8678	1.42052	0.156612
4	A4	69	78.1318	1.40628	0.158718
4	A4	70	78.3958	1.3864	0.161412
4	A4	71	78.6598	1.37267	0.164476
4	A4	72	78.9238	1.3579	0.167515
4	A4	73	79.1878	1.34055	0.169953
4	A4	74	79.4518	1.32087	0.171162
4	A4	75	79.7159	1.30231	0.170665
4	A4	76	79.9799	1.28139	0.16833
4	A4	77	80.2439	1.26896	0.164427
4	A4	78	80.5079	1.2507	0.159539
4	A4	79	80.7719	1.23728	0.154382
4	A4	80	81.0359	1.22002	0.149636
4	A4	81	81.2999	1.20799	0.145834
4	A4	82	81.5639	1.1915	0.143311
4	A4	83	81.828	1.18325	0.142194
4	A4	84	82.092	1.16666	0.142441
4	A4	85	82.356	1.15266	0.143938
4	A4	86	82.62	1.13964	0.146626
4	A4	87	82.884	1.12257	0.150609
4	A4	88	83.148	1.10785	0.156206
4	A4	89	83.412	1.0971	0.163951
4	A4	90	83.676	1.07811	0.174643
4	A4	91	83.9401	1.05915	0.189483
4	A4	92	84.2041	1.04292	0.2103
4	A4	93	84.4681	1.0218	0.239713
4	A4	94	84.7321	1.00167	0.28106
4	A4	95	84.9961	0.977753	0.337896
4	A4	96	85.2601	0.947772	0.412978
4	A4	97	85.5241	0.911008	0.506799
4	A4	98	85.7882	0.870057	0.615991
4	A4	99	86.0522	0.806311	0.732118
4	A4	100	86.3162	0.715803	0.841524
4	A4	101	86.5802	0.581863	0.926842
4	A4	102	86.8442	0.414481	0.970498
4	A4	103	87.1082	0.240292	0.95973
4	A4	104	87.3722	0.108274	0.891514
4	A4	105	87.6362	0.0402758	0.774985
4	A4	106	87.9003	0.0167971	0.629518
4	A4	107	88.1643	0.00888762	0.478763
4	A4	108	88.4283	0.00346062	0.343303
4	A4	109	88.6923	-0.00152237	0.23536
4	A4	110	88.9563	-0.0117981	0.157621
4	A4	111	89.2203	-0.023182	0.105737
4	A4	112	89.4843	-0.0255949	0.0723926
4	A4	113	89.7484	-0.0277816	0.0507119
4	A4	114	90.0124	-0.0286613	0.0359048
4	A4	115	90.2764	-0.0300466	0.0253085
4	A4	116	90.5404	-0.029718	0.0176421
4	A4	117	90.8044	-0.0311243	0.0122422
4	A4	118	91.0684	-0.0314127	0.00863117
4	A4	119	91.3324	-0.0323786	0.00639554
4	A4	120	91.5964	-0.0312523	0.00519386
4	A4	121	91.8605	-0.0326501	0.00475523
4	A4	122	92.1245	-0.0312065	0.00483769
4	A4	123	92.3885	-0.0334855	0.0051886
4	A4	124	92.6525	-0.0338195	0.00555063
4	A4	125	92.9165	-0.0352173	0.00571427
4	A4	126	93.1805	-0.0354405	0.00557605
4	A4	127	93.4445	-0.0364993	0.00515502
4	A4	128	93.7085	-0.0361584	0.00455094
4	A4	129	93.9725	-0.0363141	0.00387108
4	A4	130	94.2366	-0.0360146	0.00317573
4	A4	131	94.5006	-0.038181	0.0024759
4	A4	132	94.7646	-0.0384613	0.00177371
5	A5	1	60.1789	2.3553	0.231945
5	A5	2	60.4429	2.34662	0.232163
5	A5	3	60.7069	2.32956	0.231491
5	A5	4	60.9709	2.31356	0.229987
5	A5	5	61.235	2.30387	0.228198
5	A5	6	61.499	2.2905	0.226917
5	A5	7	61.763	2.27587	0.226793
5	A5	8	62.027	2.26349	0.228042
5	A5	9	62.291	2.25523	0.230395
5	A5	10	62.555	2.23522	0.233319
5	A5	11	62.819	2.21922	0.236242
5	A5	12	63.083	2.20984	0.238719
5	A5	13	63.3471	2.19111	0.240458
5	A5	14	63.6111	2.18351	0.241336
5	A5	15	63.8751	2.15973	0.241462
5	A5	16	64.1391	2.1451	0.241219
5	A5	17	64.4031	2.13387	0.241174
5	A5	18	64.6671	2.1193	0.241781
5	A5	19	64.9311	2.10821	0.243099
5	A5	20	65.1951	2.09122	0.244692
5	A5	21	65.4592	2.07587	0.245862
5	A5	22	65.7232	2.05761	0.24604
5	A5	23	65.9872	2.04683	0.245126
5	A5	24	66.2512	2.02656	0.243555
5	A5	25	66.5152	2.01333	0.242084
5	A5	26	66.7792	2.00085	0.241414
5	A5	27	67.0432	1.99292	0.241879
5	A5	28	67.3073	1.96966	0.243322
5	A5	29	67.5713	1.95545	0.245169
5	A5	30	67.8353	1.94704	0.246654
5	A5	31	68.0993	1.92654	0.24708
5	A5	32	68.3633	1.91666	0.246122
5	A5	33	68.6273	1.89071	0.24402
5	A5	34	68.8913	1.87818	0.241529
5	A5	35	69.1553	1.87091	0.239594
5	A5	36	69.4194	1.85576	0.238914
5	A5	37	69.6834	1.8429	0.239647
5	A5	38	69.9474	1.81969	0.241439
5	A5	39	70.2114	1.81344	0.243664
5	A5	40	70.4754	1.79692	0.245687
5	A5	41	70.7394	1.77945	0.24703
5	A5	42	71.0034	1.76356	0.247412
5	A5	43	71.2674	1.75083	0.246763
5	A5	44	71.5315	1.73527	0.2452
5	A5	45	71.7955	1.71905	0.243
5	A5	46	72.0595	1.70276	0.240521
5	A5	47	72.3235	1.69249	0.238086
5	A5	48	72.5875	1.67764	0.235855
5	A5	49	72.8515	1.6609	0.233773
5	A5	50	73.1155	1.64903	0.231628
5	A5	51	73.3795	1.63714	0.229243
5	A5	52	73.6436	1.61826	0.226682
5	A5	53	73.9076	1.60307	0.224349
5	A5	54	74.1716	1.5958	0.222894
5	A5	55	74.4356	1.58225	0.222927
5	A5	56	74.6996	1.56662	0.224756
5	A5	57	74.9636	1.55761	0.228247
5	A5	58	75.2276	1.54033	0.232878
5	A5	59	75.4917	1.525	0.237916
5	A5	60	75.7557	1.51281	0.242615
5	A5	61	76.0197	1.49691	0.246395
5	A5	62	76.2837	1.47978	0.248995
5	A5	63	76.5477	1.46553	0.250575
5	A5	64	76.8117	1.44679	0.251717
5	A5	65	77.0757	1.43361	0.253284
5	A5	66	77.3397	1.42542	0.256193
5	A5	67	77.6038	1.40198	0.261201
5	A5	68	77.8678	1.38973	0.26881
5	A5	69	78.1318	1.37403	0.279228
5	A5	70	78.3958	1.35897	0.292321
5	A5	71	78.6598	1.33815	0.307499
5	A5	72	78.9238	1.32187	0.323546
5	A5	73	79.1878	1.3001	0.338554
5	A5	74	79.4518	1.28028	0.350159
5	A5	75	79.7159	1.25702	0.356102
5	A5	76	79.9799	1.22682	0.355005
5	A5	77	80.2439	1.19931	0.346966
5	A5	78	80.5079	1.18217	0.333604
5	A5	79	80.7719	1.16674	0.317502
5	A5	80	81.0359	1.14828	0.301351
5	A5	81	81.2999	1.12922	0.287273
5	A5	82	81.5639	1.11712	0.276623
5	A5	83	81.828	1.0974	0.27023
5	A5	84	82.092	1.08511	0.268809
5	A5	85	82.356	1.06972	0.273279
5	A5	86	82.62	1.05604	0.284882
5	A5	87	82.884	1.03905	0.305063
5	A5	88	83.148	1.02205	0.335126
5	A5	89	83.412	1.00473	0.375671
5	A5	90	83.676	0.983753	0.425939
5	A5	91	83.9401	0.957687	0.483331
5	A5	92	84.2041	0.926834	0.543521
5	A5	93	84.4681	0.887835	0.601477
5	A5	94	84.7321	0.842977	0.653265
5	A5	95	84.9961	0.787064	0.697897
5	A5	96	85.2601	0.731761	0.738055
5	A5	97	85.5241	0.699155	0.778815
5	A5	98	85.7882	0.665654	0.824516
5	A5	99	86.0522	0.624096	0.875122
5	A5	100	86.3162	0.566053	0.924098
5	A5	101	86.5802	0.48885	0.959412
5	A5	102	86.8442	0.38902	0.967881
5	A5	103	87.1082	0.283636	0.941341
5	A5	104	87.3722	0.220516	0.881669
5	A5	105	87.6362	0.199232	0.801586
5	A5	106	87.9003	0.182836	0.719943
5	A5	107	88.1643	0.167986	0.653302
5	A5	108	88.4283	0.145348	0.608192
5	A5	109	88.6923	0.108249	0.578442
5	A5	110	88.9563	0.038414	0.549229
5	A5	111	89.2203	-0.0322956	0.505514
5	A5	112	89.4843	-0.0469384	0.439993
5	A5	113	89.7484	-0.0477943	0.35625
5	A5	114	90.0124	-0.0479439	0.265977
5	A5	115	90.2764	-0.049228	0.182718
5	A5	116	90.5404	-0.0482645	0.116108
5	A5	117	90.8044	-0.0500352	0.0693845
5	A5	118	91.0684	-0.050925	0.0403663
5	A5	119	91.3324	-0.0521534	0.0242076
5	A5	120	91.5964	-0.0536321	0.0159736
5	A5	121	91.8605	-0.051638	0.0120099
5	A5	122	92.1245	-0.0540497	0.0101381
5	A5	123	92.3885	-0.0524484	0.00924199
5	A5	124	92.6525	-0.0562166	0.0087818
5	A5	125	92.9165	-0.0541588	0.008486
5	A5	126	93.1805	-0.0561348	0.00821243
5	A5	127	93.4445	-0.0558178	0.00787848
5	A5	128	93.7085	-0.0553695	0.00740642
5	A5	129	93.9725	-0.0570936	0.00670214
5	A5	130	94.2366	-0.0586855	0.00569457
5	A5	131	94.5006	-0.0579507	0.00440772
5	A5	132	94.7646	-0.0575926	0.00299389
6	A6	1	60.1789	2.25963	0.225321
6	A6	2	60.4429	2.25417	0.224934
6	A6	3	60.7069	2.24545	0.225224
6	A6	4	60.9709	2.22968	0.226125
6	A6	5	61.235	2.22392	0.227318
6	A6	6	61.499	2.19756	0.228389
6	A6	7	61.763	2.18994	0.229049
6	A6	8	62.027	2.17706	0.229292
6	A6	9	62.291	2.16124	0.229403
6	A6	10	62.555	2.14678	0.229829
6	A6	11	62.819	2.13632	0.230964
6	A6	12	63.083	2.11929	0.23292
6	A6	13	63.3471	2.1094	0.23539
6	A6	14	63.6111	2.09746	0.237736
6	A6	15	63.8751	2.07553	0.239268
6	A6	16	64.1391	2.06182	0.239601
6	A6	17	64.4031	2.04736	0.238861
6	A6	18	64.6671	2.03414	0.237595
6	A6	19	64.9311	2.01805	0.236458
6	A6	20	65.1951	2.00707	0.235878
6	A6	21	65.4592	1.99514	0.235903
6	A6	22	65.7232	1.97676	0.236294
6	A6	23	65.9872	1.96072	0.236753
6	A6	24	66.2512	1.95092	0.237113
6	A6	25	66.5152	1.93484	0.237391
6	A6	26	66.7792	1.92013	0.237676
6	A6	27	67.0432	1.90466	0.237962
6	A6	28	67.3073	1.8939	0.238045
6	A6	29	67.5713	1.88023	0.237584
6	A6	30	67.8353	1.86286	0.23629
6	A6	31	68.0993	1.84463	0.234156
6	A6	32	68.3633	1.83354	0.231565
6	A6	33	68.6273	1.82284	0.229173
6	A6	34	68.8913	1.80865	0.22767
6	A6	35	69.1553	1.79126	0.227507
6	A6	36	69.4194	1.78141	0.228717
6	A6	37	69.6834	1.76954	0.230899
6	A6	38	69.9474	1.75535	0.23334
6	A6	39	70.2114	1.73563	0.235276
6	A6	40	70.4754	1.72199	0.23615
6	A6	41	70.7394	1.71077	0.235764
6	A6	42	71.0034	1.69405	0.234279
6	A6	43	71.2674	1.67988	0.232082
6	A6	44	71.5315	1.66786	0.229631
6	A6	45	71.7955	1.65	0.2273
6	A6	46	72.0595	1.64194	0.225267
6	A6	47	72.3235	1.62706	0.223471
6	A6	48	72.5875	1.61348	0.221674
6	A6	49	72.8515	1.59703	0.219624
6	A6	50	73.1155	1.5884	0.217238
6	A6	51	73.3795	1.57059	0.214708
6	A6	52	73.6436	1.56162	0.212454
6	A6	53	73.9076	1.54557	0.210955
6	A6	54	74.1716	1.53751	0.210526
6	A6	55	74.4356	1.52512	0.211215
6	A6	56	74.6996	1.5116	0.212862
6	A6	57	74.9636	1.49745	0.215275
6	A6	58	75.2276	1.48279	0.218377
6	A6	59	75.4917	1.47057	0.22217
6	A6	60	75.7557	1.45983	0.226574
6	A6	61	76.0197	1.44965	0.231316
6	A6	62	76.2837	1.42813	0.236033
6	A6	63	76.5477	1.4138	0.240534
6	A6	64	76.8117	1.39909	0.244983
6	A6	65	77.0757	1.38688	0.249844
6	A6	66	77.3397	1.37288	0.255608
6	A6	67	77.6038	1.35827	0.262585
6	A6	68	77.8678	1.33994	0.270874
6	A6	69	78.1318	1.31991	0.280475
6	A6	70	78.3958	1.30803	0.29133
6	A6	71	78.6598	1.29112	0.303182
6	A6	72	78.9238	1.27059	0.315329
6	A6	73	79.1878	1.25158	0.326511
6	A6	74	79.4518	1.2319	0.335061
6	A6	75	79.7159	1.20625	0.339324
6	A6	76	79.9799	1.1856	0.338167
6	A6	77	80.2439	1.16265	0.331386
6	A6	78	80.5079	1.13974	0.319826
6	A6	79	80.7719	1.12365	0.305193
6	A6	80	81.0359	1.10554	0.289651
6	A6	81	81.2999	1.08907	0.275363
6	A6	82	81.5639	1.07604	0.264162
6	A6	83	81.828	1.06149	0.257453
6	A6	84	82.092	1.04732	0.256363
6	A6	85	82.356	1.03452	0.262038
6	A6	86	82.62	1.01991	0.275928
6	A6	87	82.884	1.0032	0.299844
6	A6	88	83.148	0.986281	0.335609
6	A6	89	83.412	0.974652	0.38429
6	A6	90	83.676	0.951297	0.445247
6	A6	91	83.9401	0.923664	0.515402
6	A6	92	84.2041	0.888787	0.589243
6	A6	93	84.4681	0.851111	0.659871
6	A6	94	84.7321	0.798525	0.721009
6	A6	95	84.9961	0.735282	0.769267
6	A6	96	85.2601	0.674025	0.805523
6	A6	97	85.5241	0.630684	0.834353
6	A6	98	85.7882	0.592768	0.861352
6	A6	99	86.0522	0.548788	0.889389
6	A6	100	86.3162	0.498544	0.915737
6	A6	101	86.5802	0.425742	0.931901
6	A6	102	86.8442	0.334289	0.926835
6	A6	103	87.1082	0.237869	0.892467
6	A6	104	87.3722	0.174156	0.828856
6	A6	105	87.6362	0.153183	0.745868
6	A6	106	87.9003	0.138608	0.659755
6	A6	107	88.1643	0.125324	0.58595
6	A6	108	88.4283	0.107775	0.531921
6	A6	109	88.6923	0.0771248	0.494182
6	A6	110	88.9563	0.0219034	0.4612
6	A6	111	89.2203	-0.0360498	0.420329
6	A6	112	89.4843	-0.0483884	0.364653
6	A6	113	89.7484	-0.0489077	0.295954
6	A6	114	90.0124	-0.0503212	0.22275
6	A6	115	90.2764	-0.0509753	0.155358
6	A6	116	90.5404	-0.0528187	0.101237
6	A6	117	90.8044	-0.0527805	0.0629151
6	A6	118	91.0684	-0.0538147	0.0386951
6	A6	119	91.3324	-0.0560507	0.0247981
6	A6	120	91.5964	-0.0571757	0.0173791
6	A6	121	91.8605	-0.0553651	0.0135855
6	A6	122	92.1245	-0.056673	0.0116813
6	A6	123	92.3885	-0.0575575	0.0106957
6	A6	124	92.6525	-0.0578487	0.0100474
6	A6	125	92.9165	-0.0595744	0.00935744
6	A6	126	93.1805	-0.0597868	0.00842721
6	A6	127	93.4445	-0.0605228	0.00725155
6	A6	128	93.7085	-0.0601239	0.0059669
6	A6	129	93.9725	-0.0593505	0.00473708
6	A6	130	94.2366	-0.0606047	0.00365215
6	A6	131	94.5006	-0.0611264	0.00270805
6	A6	132	94.7646	-0.0615556	0.00186352
7	A7	1	60.1789	2.52674	0.14432
7	A7	2	60.4429	2.51033	0.144437
7	A7	3	60.7069	2.50058	0.144501
7	A7	4	60.9709	2.48259	0.144678
7	A7	5	61.235	2.46757	0.145273
7	A7	6	61.499	2.45416	0.14651
7	A7	7	61.763	2.44513	0.148309
7	A7	8	62.027	2.42701	0.150215
7	A7	9	62.291	2.40996	0.151595
7	A7	10	62.555	2.38783	0.151953
7	A7	11	62.819	2.37694	0.15119
7	A7	12	63.083	2.35764	0.149621
7	A7	13	63.3471	2.3454	0.147754
7	A7	14	63.6111	2.32531	0.146025
7	A7	15	63.8751	2.31902	0.144627
7	A7	16	64.1391	2.30226	0.143556
7	A7	17	64.4031	2.28226	0.142804
7	A7	18	64.6671	2.26278	0.142477
7	A7	19	64.9311	2.25394	0.142737
7	A7	20	65.1951	2.24766	0.143586
7	A7	21	65.4592	2.22774	0.144723
7	A7	22	65.7232	2.20786	0.145638
7	A7	23	65.9872	2.19502	0.1459
7	A7	24	66.2512	2.1765	0.145457
7	A7	25	66.5152	2.15966	0.144691
7	A7	26	66.7792	2.15051	0.144207
7	A7	27	67.0432	2.13217	0.144491
7	A7	28	67.3073	2.12359	0.145636
7	A7	29	67.5713	2.10712	0.147294
7	A7	30	67.8353	2.08791	0.148852
7	A7	31	68.0993	2.07251	0.149721
7	A7	32	68.3633	2.05666	0.149584
7	A7	33	68.6273	2.03914	0.14849
7	A7	34	68.8913	2.02538	0.146799
7	A7	35	69.1553	2.00702	0.145031
7	A7	36	69.4194	1.99756	0.143693
7	A7	37	69.6834	1.9805	0.14315
7	A7	38	69.9474	1.96263	0.143522
7	A7	39	70.2114	1.95253	0.144642
7	A7	40	70.4754	1.93959	0.146087
7	A7	41	70.7394	1.92043	0.14732
7	A7	42	71.0034	1.90446	0.147905
7	A7	43	71.2674	1.88473	0.14771
7	A7	44	71.5315	1.87202	0.146964
7	A7	45	71.7955	1.85794	0.146128
7	A7	46	72.0595	1.84398	0.145677
7	A7	47	72.3235	1.82573	0.145893
7	A7	48	72.5875	1.81672	0.146788
7	A7	49	72.8515	1.79724	0.148148
7	A7	50	73.1155	1.78065	0.149655
7	A7	51	73.3795	1.76759	0.150999
7	A7	52	73.6436	1.75216	0.151973
7	A7	53	73.9076	1.73168	0.152507
7	A7	54	74.1716	1.71621	0.152672
7	A7	55	74.4356	1.70552	0.152632
7	A7	56	74.6996	1.68503	0.152573
7	A7	57	74.9636	1.66795	0.152617
7	A7	58	75.2276	1.65457	0.152765
7	A7	59	75.4917	1.64134	0.152876
7	A7	60	75.7557	1.62282	0.152733
7	A7	61	76.0197	1.60054	0.152137
7	A7	62	76.2837	1.59144	0.151021
7	A7	63	76.5477	1.57358	0.149498
7	A7	64	76.8117	1.55747	0.147864
7	A7	65	77.0757	1.54328	0.146556
7	A7	66	77.3397	1.5271	0.146073
7	A7	67	77.6038	1.51094	0.146849
7	A7	68	77.8678	1.50318	0.149104
7	A7	69	78.1318	1.48503	0.15272
7	A7	70	78.3958	1.46909	0.157234
7	A7	71	78.6598	1.45049	0.161953
7	A7	72	78.9238	1.43343	0.166135
7	A7	73	79.1878	1.41531	0.169163
7	A7	74	79.4518	1.39509	0.170634
7	A7	75	79.7159	1.37883	0.170394
7	A7	76	79.9799	1.35765	0.168527
7	A7	77	80.2439	1.34012	0.165312
7	A7	78	80.5079	1.32511	0.161177
7	A7	79	80.7719	1.30984	0.156639
7	A7	80	81.0359	1.28728	0.152238
7	A7	81	81.2999	1.27686	0.148454
7	A7	82	81.5639	1.2639	0.145623
7	A7	83	81.828	1.24729	0.143878
7	A7	84	82.092	1.23331	0.143161
7	A7	85	82.356	1.2199	0.143335
7	A7	86	82.62	1.20179	0.14433
7	A7	87	82.884	1.18858	0.146279
7	A7	88	83.148	1.17393	0.149574
7	A7	89	83.412	1.1589	0.154871
7	A7	90	83.676	1.14083	0.163116
7	A7	91	83.9401	1.12941	0.17566
7	A7	92	84.2041	1.10942	0.194493
7	A7	93	84.4681	1.08953	0.222465
7	A7	94	84.7321	1.06798	0.263286
7	A7	95	84.9961	1.04757	0.321036
7	A7	96	85.2601	1.02026	0.399039
7	A7	97	85.5241	0.989039	0.498254
7	A7	98	85.7882	0.941745	0.615569
7	A7	99	86.0522	0.875759	0.74254
7	A7	100	86.3162	0.778017	0.865142
7	A7	101	86.5802	0.640346	0.965065
7	A7	102	86.8442	0.457833	1.02299
7	A7	103	87.1082	0.261824	1.02368
7	A7	104	87.3722	0.111135	0.961397
7	A7	105	87.6362	0.0198548	0.843271
7	A7	106	87.9003	-0.0138298	0.688251
7	A7	107	88.1643	-0.0223587	0.521515
7	A7	108	88.4283	-0.0271185	0.366744
7	A7	109	88.6923	-0.0295992	0.239892
7	A7	110	88.9563	-0.0321725	0.146895
7	A7	111	89.2203	-0.0332815	0.0853526
7	A7	112	89.4843	-0.0341036	0.048287
7	A7	113	89.7484	-0.0357349	0.0277812
7	A7	114	90.0124	-0.0355034	0.0172273
7	A7	115	90.2764	-0.0368899	0.0120703
7	A7	116	90.5404	-0.0380978	0.00958863
7	A7	117	90.8044	-0.038397	0.00833227
7	A7	118	91.0684	-0.039711	0.0075973
7	A7	119	91.3324	-0.0392487	0.00706905
7	A7	120	91.5964	-0.0413305	0.00662149
7	A7	121	91.8605	-0.04125	0.00621648
7	A7	122	92.1245	-0.0423325	0.00585134
7	A7	123	92.3885	-0.0417283	0.00552375
7	A7	124	92.6525	-0.0431705	0.00520886
7	A7	125	92.9165	-0.0431468	0.0048587
7	A7	126	93.1805	-0.0444195	0.00442779
7	A7	127	93.4445	-0.0449803	0.00390659
7	A7	128	93.7085	-0.0450138	0.00333218
7	A7	129	93.9725	-0.0440705	0.00276275
7	A7	130	94.2366	-0.0449526	0.00223642
7	A7	131	94.5006	-0.044893	0.00175197
7	A7	132	94.7646	-0.0472349	0.00128803
8	A8	1	60.1789	2.57577	0.141929
8	A8	2	60.4429	2.5653	0.142773
8	A8	3	60.7069	2.54511	0.143199
8	A8	4	60.9709	2.53538	0.143052
8	A8	5	61.235	2.51527	0.142507
8	A8	6	61.499	2.50041	0.141989
8	A8	7	61.763	2.49227	0.141929
8	A8	8	62.027	2.47426	0.142505
8	A8	9	62.291	2.45942	0.143544
8	A8	10	62.555	2.45157	0.144623
8	A8	11	62.819	2.42409	0.145292
8	A8	12	63.083	2.41335	0.145289
8	A8	13	63.3471	2.39573	0.144622
8	A8	14	63.6111	2.38569	0.143523
8	A8	15	63.8751	2.3674	0.142331
8	A8	16	64.1391	2.34543	0.141377
8	A8	17	64.4031	2.34143	0.140903
8	A8	18	64.6671	2.32669	0.141026
8	A8	19	64.9311	2.30636	0.141754
8	A8	20	65.1951	2.29299	0.143012
8	A8	21	65.4592	2.27657	0.144664
8	A8	22	65.7232	2.26966	0.146497
8	A8	23	65.9872	2.24421	0.148218
8	A8	24	66.2512	2.23395	0.149515
8	A8	25	66.5152	2.21658	0.150185
8	A8	26	66.7792	2.19716	0.150238
8	A8	27	67.0432	2.18171	0.14993
8	A8	28	67.3073	2.16905	0.149636
8	A8	29	67.5713	2.15069	0.14967
8	A8	30	67.8353	2.14026	0.150121
8	A8	31	68.0993	2.12242	0.150845
8	A8	32	68.3633	2.10465	0.151563
8	A8	33	68.6273	2.08927	0.152041
8	A8	34	68.8913	2.07292	0.152184
8	A8	35	69.1553	2.05345	0.152031
8	A8	36	69.4194	2.04487	0.151667
8	A8	37	69.6834	2.0231	0.151146
8	A8	38	69.9474	2.00879	0.150495
8	A8	39	70.2114	1.99052	0.149768
8	A8	40	70.4754	1.97565	0.149088
8	A8	41	70.7394	1.96035	0.148605
8	A8	42	71.0034	1.94581	0.148423
8	A8	43	71.2674	1.93437	0.148538
8	A8	44	71.5315	1.91096	0.148856
8	A8	45	71.7955	1.89931	0.149273
8	A8	46	72.0595	1.88117	0.149727
8	A8	47	72.3235	1.87124	0.150207
8	A8	48	72.5875	1.84887	0.150733
8	A8	49	72.8515	1.83426	0.151308
8	A8	50	73.1155	1.82159	0.151906
8	A8	51	73.3795	1.80315	0.152481
8	A8	52	73.6436	1.788	0.152991
8	A8	53	73.9076	1.76939	0.153424
8	A8	54	74.1716	1.75497	0.15379
8	A8	55	74.4356	1.73945	0.15411
8	A8	56	74.6996	1.72391	0.154383
8	A8	57	74.9636	1.70425	0.154591
8	A8	58	75.2276	1.68816	0.154713
8	A8	59	75.4917	1.67444	0.154735
8	A8	60	75.7557	1.65551	0.154641
8	A8	61	76.0197	1.64023	0.154395
8	A8	62	76.2837	1.62421	0.153955
8	A8	63	76.5477	1.60767	0.153318
8	A8	64	76.8117	1.59003	0.15258
8	A8	65	77.0757	1.57507	0.15197
8	A8	66	77.3397	1.55885	0.151812
8	A8	67	77.6038	1.54408	0.152433
8	A8	68	77.8678	1.52834	0.154042
8	A8	69	78.1318	1.51549	0.156646
8	A8	70	78.3958	1.49419	0.160022
8	A8	71	78.6598	1.47886	0.163743
8	A8	72	78.9238	1.46397	0.167233
8	A8	73	79.1878	1.44129	0.169851
8	A8	74	79.4518	1.42437	0.170986
8	A8	75	79.7159	1.40564	0.170191
8	A8	76	79.9799	1.38335	0.167323
8	A8	77	80.2439	1.36978	0.162643
8	A8	78	80.5079	1.34761	0.156821
8	A8	79	80.7719	1.33217	0.150791
8	A8	80	81.0359	1.32092	0.145494
8	A8	81	81.2999	1.30861	0.141601
8	A8	82	81.5639	1.2935	0.139342
8	A8	83	81.828	1.27702	0.138525
8	A8	84	82.092	1.26443	0.13871
8	A8	85	82.356	1.2518	0.139481
8	A8	86	82.62	1.23349	0.140665
8	A8	87	82.884	1.21786	0.142476
8	A8	88	83.148	1.20244	0.145518
8	A8	89	83.412	1.19361	0.150724
8	A8	90	83.676	1.175	0.159315
8	A8	91	83.9401	1.16017	0.172876
8	A8	92	84.2041	1.14088	0.193554
8	A8	93	84.4681	1.1235	0.224239
8	A8	94	84.7321	1.10629	0.268536
8	A8	95	84.9961	1.07908	0.33028
8	A8	96	85.2601	1.05058	0.412486
8	A8	97	85.5241	1.01314	0.515797
8	A8	98	85.7882	0.969009	0.636755
8	A8	99	86.0522	0.90025	0.766478
8	A8	100	86.3162	0.799713	0.890404
8	A8	101	86.5802	0.648019	0.989762
8	A8	102	86.8442	0.46047	1.04512
8	A8	103	87.1082	0.262187	1.04165
8	A8	104	87.3722	0.109836	0.974446
8	A8	105	87.6362	0.0193865	0.851616
8	A8	106	87.9003	-0.0126754	0.692829
8	A8	107	88.1643	-0.0239233	0.523555
8	A8	108	88.4283	-0.0279862	0.36737
8	A8	109	88.6923	-0.0308977	0.239908
8	A8	110	88.9563	-0.0313123	0.14676
8	A8	111	89.2203	-0.0347892	0.0852622
8	A8	112	89.4843	-0.0353994	0.0482723
8	A8	113	89.7484	-0.035647	0.0277864
8	A8	114	90.0124	-0.0374676	0.0171679
8	A8	115	90.2764	-0.0372334	0.011878
8	A8	116	90.5404	-0.0395782	0.00924415
8	A8	117	90.8044	-0.0385039	0.00787911
8	A8	118	91.0684	-0.039944	0.0071342
8	A8	119	91.3324	-0.0408973	0.00672324
8	A8	120	91.5964	-0.0411253	0.00650977
8	A8	121	91.8605	-0.0405525	0.00640713
8	A8	122	92.1245	-0.0439969	0.00634541
8	A8	123	92.3885	-0.0426623	0.00627019
8	A8	124	92.6525	-0.0442101	0.00614727
8	A8	125	92.9165	-0.0442382	0.00595864
8	A8	126	93.1805	-0.0456389	0.00569001
8	A8	127	93.4445	-0.0449535	0.00532139
8	A8	128	93.7085	-0.0469771	0.00483079
8	A8	129	93.9725	-0.0475999	0.00420946
8	A8	130	94.2366	-0.0460753	0.00347722
8	A8	131	94.5006	-0.0479844	0.00268621
8	A8	132	94.7646	-0.0478996	0.00191003
9	A9	1	60.1789	2.45339	0.144666
9	A9	2	60.4429	2.42758	0.145238
9	A9	3	60.7069	2.42187	0.145222
9	A9	4	60.9709	2.40874	0.144626
9	A9	5	61.235	2.38151	0.143786
9	A9	6	61.499	2.37858	0.14314
9	A9	7	61.763	2.3689	0.142954
9	A9	8	62.027	2.34967	0.143177
9	A9	9	62.291	2.33394	0.143547
9	A9	10	62.555	2.31975	0.143854
9	A9	11	62.819	2.30399	0.144117
9	A9	12	63.083	2.29056	0.144569
9	A9	13	63.3471	2.27501	0.145439
9	A9	14	63.6111	2.26916	0.146769
9	A9	15	63.8751	2.24839	0.14838
9	A9	16	64.1391	2.22792	0.149999
9	A9	17	64.4031	2.21662	0.151412
9	A9	18	64.6671	2.20327	0.15251
9	A9	19	64.9311	2.18546	0.153249
9	A9	20	65.1951	2.17186	0.153599
9	A9	21	65.4592	2.15476	0.15356
9	A9	22	65.7232	2.13611	0.153219
9	A9	23	65.9872	2.12225	0.15274
9	A9	24	66.2512	2.10963	0.152276
9	A9	25	66.5152	2.09397	0.151855
9	A9	26	66.7792	2.07762	0.15136
9	A9	27	67.0432	2.06375	0.150626
9	A9	28	67.3073	2.04678	0.149596
9	A9	29	67.5713	2.02674	0.148394
9	A9	30	67.8353	2.01636	0.147253
9	A9	31	68.0993	2.00928	0.146366
9	A9	32	68.3633	1.98596	0.145771
9	A9	33	68.6273	1.97266	0.145375
9	A9	34	68.8913	1.95888	0.145061
9	A9	35	69.1553	1.94597	0.144793
9	A9	36	69.4194	1.92782	0.144624
9	A9	37	69.6834	1.91379	0.144626
9	A9	38	69.9474	1.90087	0.144792
9	A9	39	70.2114	1.88919	0.144988
9	A9	40	70.4754	1.86922	0.144999
9	A9	41	70.7394	1.8532	0.14463
9	A9	42	71.0034	1.84211	0.143817
9	A9	43	71.2674	1.82889	0.142687
9	A9	44	71.5315	1.8101	0.141532
9	A9	45	71.7955	1.79441	0.140679
9	A9	46	72.0595	1.78606	0.140326
9	A9	47	72.3235	1.77502	0.14042
9	A9	48	72.5875	1.75822	0.140684
9	A9	49	72.8515	1.74095	0.140802
9	A9	50	73.1155	1.7212	0.14061
9	A9	51	73.3795	1.71571	0.14018
9	A9	52	73.6436	1.70218	0.139731
9	A9	53	73.9076	1.68432	0.139482
9	A9	54	74.1716	1.67178	0.13956
9	A9	55	74.4356	1.65736	0.139984
9	A9	56	74.6996	1.64292	0.140707
9	A9	57	74.9636	1.63237	0.141628
9	A9	58	75.2276	1.61315	0.14263
9	A9	59	75.4917	1.60109	0.143608
9	A9	60	75.7557	1.58399	0.144533
9	A9	61	76.0197	1.57163	0.145476
9	A9	62	76.2837	1.55488	0.146591
9	A9	63	76.5477	1.54309	0.148043
9	A9	64	76.8117	1.52679	0.149933
9	A9	65	77.0757	1.51238	0.152247
9	A9	66	77.3397	1.49515	0.154851
9	A9	67	77.6038	1.48307	0.157542
9	A9	68	77.8678	1.46532	0.160132
9	A9	69	78.1318	1.44301	0.162542
9	A9	70	78.3958	1.43374	0.16482
9	A9	71	78.6598	1.41193	0.167069
9	A9	72	78.9238	1.39926	0.169306
9	A9	73	79.1878	1.3804	0.17134
9	A9	74	79.4518	1.36483	0.172768
9	A9	75	79.7159	1.343	0.173093
9	A9	76	79.9799	1.32604	0.171936
9	A9	77	80.2439	1.30795	0.169202
9	A9	78	80.5079	1.28964	0.165151
9	A9	79	80.7719	1.27422	0.160337
9	A9	80	81.0359	1.25769	0.155457
9	A9	81	81.2999	1.24426	0.151195
9	A9	82	81.5639	1.23071	0.14811
9	A9	83	81.828	1.2134	0.146573
9	A9	84	82.092	1.20181	0.146751
9	A9	85	82.356	1.18972	0.148634
9	A9	86	82.62	1.17417	0.152119
9	A9	87	82.884	1.15897	0.157143
9	A9	88	83.148	1.13915	0.163834
9	A9	89	83.412	1.12396	0.172595
9	A9	90	83.676	1.10915	0.184116
9	A9	91	83.9401	1.09398	0.199389
9	A9	92	84.2041	1.06889	0.21983
9	A9	93	84.4681	1.04842	0.247528
9	A9	94	84.7321	1.02336	0.285423
9	A9	95	84.9961	0.998649	0.337108
9	A9	96	85.2601	0.968151	0.406017
9	A9	97	85.5241	0.935584	0.493998
9	A9	98	85.7882	0.894679	0.599558
9	A9	99	86.0522	0.832234	0.71628
9	A9	100	86.3162	0.749966	0.832035
9	A9	101	86.5802	0.622597	0.929732
9	A9	102	86.8442	0.456783	0.990227
9	A9	103	87.1082	0.27038	0.997382
9	A9	104	87.3722	0.123412	0.943878
9	A9	105	87.6362	0.0318633	0.835129
9	A9	106	87.9003	-0.00162509	0.688782
9	A9	107	88.1643	-0.0117632	0.529358
9	A9	108	88.4283	-0.0154025	0.380394
9	A9	109	88.6923	-0.0192325	0.257846
9	A9	110	88.9563	-0.0244974	0.167535
9	A9	111	89.2203	-0.035562	0.106826
9	A9	112	89.4843	-0.0390638	0.0686416
9	A9	113	89.7484	-0.0387593	0.0453402
9	A9	114	90.0124	-0.0384754	0.0309776
9	A9	115	90.2764	-0.0404934	0.0218175
9	A9	116	90.5404	-0.0425769	0.0158125
9	A9	117	90.8044	-0.0421922	0.0118671
9	A9	118	91.0684	-0.0425784	0.00932632
9	A9	119	91.3324	-0.0439289	0.00774343
9	A9	120	91.5964	-0.0438537	0.00680302
9	A9	121	91.8605	-0.0450553	0.00628612
9	A9	122	92.1245	-0.0446734	0.00603382
9	A9	123	92.3885	-0.0460174	0.00591368
9	A9	124	92.6525	-0.0461399	0.00580546
9	A9	125	92.9165	-0.0471748	0.00561314
9	A9	126	93.1805	-0.0482288	0.00529018
9	A9	127	93.4445	-0.0485657	0.00485038
9	A9	128	93.7085	-0.048823	0.00434399
9	A9	129	93.9725	-0.0474955	0.00381014
9	A9	130	94.2366	-0.0488727	0.00324487
9	A9	131	94.5006	-0.0512638	0.00261653
9	A9	132	94.7646	-0.0506298	0.00191673
10	A10	1	60.1789	2.76466	0.155746
10	A10	2	60.4429	2.74968	0.157384
10	A10	3	60.7069	2.73722	0.15904
10	A10	4	60.9709	2.72033	0.160191
10	A10	5	61.235	2.70248	0.160388
10	A10	6	61.499	2.68666	0.159436
10	A10	7	61.763	2.66727	0.157508
10	A10	8	62.027	2.6479	0.155155
10	A10	9	62.291	2.63603	0.153151
10	A10	10	62.555	2.62449	0.152239
10	A10	11	62.819	2.60826	0.152819
10	A10	12	63.083	2.58542	0.154758
10	A10	13	63.3471	2.58771	0.15741
10	A10	14	63.6111	2.56084	0.159895
10	A10	15	63.8751	2.53896	0.161493
10	A10	16	64.1391	2.52177	0.161954
10	A10	17	64.4031	2.49865	0.161514
10	A10	18	64.6671	2.50016	0.160653
10	A10	19	64.9311	2.47525	0.159784
10	A10	20	65.1951	2.45368	0.1591
10	A10	21	65.4592	2.44078	0.158595
10	A10	22	65.7232	2.42589	0.158165
10	A10	23	65.9872	2.40837	0.157668
10	A10	24	66.2512	2.39224	0.15696
10	A10	25	66.5152	2.37885	0.155972
10	A10	26	66.7792	2.35716	0.154821
10	A10	27	67.0432	2.34002	0.153848
10	A10	28	67.3073	2.32581	0.153501
10	A10	29	67.5713	2.31752	0.154079
10	A10	30	67.8353	2.29883	0.155521
10	A10	31	68.0993	2.28335	0.157395
10	A10	32	68.3633	2.26628	0.159108
10	A10	33	68.6273	2.24383	0.160206
10	A10	34	68.8913	2.23166	0.160535
10	A10	35	69.1553	2.21392	0.160227
10	A10	36	69.4194	2.19535	0.159534
10	A10	37	69.6834	2.18379	0.158668
10	A10	38	69.9474	2.16322	0.15775
10	A10	39	70.2114	2.14454	0.156836
10	A10	40	70.4754	2.13334	0.155972
10	A10	41	70.7394	2.11323	0.155176
10	A10	42	71.0034	2.1011	0.154426
10	A10	43	71.2674	2.08547	0.153662
10	A10	44	71.5315	2.06766	0.152849
10	A10	45	71.7955	2.0473	0.152049
10	A10	46	72.0595	2.03578	0.1514
10	A10	47	72.3235	2.0236	0.151026
10	A10	48	72.5875	2.00635	0.150928
10	A10	49	72.8515	1.99127	0.150973
10	A10	50	73.1155	1.96825	0.150969
10	A10	51	73.3795	1.96153	0.150788
10	A10	52	73.6436	1.94513	0.150433
10	A10	53	73.9076	1.92117	0.150037
10	A10	54	74.1716	1.91455	0.149812
10	A10	55	74.4356	1.89641	0.149968
10	A10	56	74.6996	1.88184	0.150636
10	A10	57	74.9636	1.86333	0.151812
10	A10	58	75.2276	1.85176	0.153352
10	A10	59	75.4917	1.83649	0.155037
10	A10	60	75.7557	1.81551	0.156697
10	A10	61	76.0197	1.79778	0.158297
10	A10	62	76.2837	1.78623	0.15994
10	A10	63	76.5477	1.76543	0.161755
10	A10	64	76.8117	1.75492	0.163753
10	A10	65	77.0757	1.73616	0.165784
10	A10	66	77.3397	1.71392	0.167639
10	A10	67	77.6038	1.69983	0.169235
10	A10	68	77.8678	1.67804	0.170736
10	A10	69	78.1318	1.66165	0.172507
10	A10	70	78.3958	1.64957	0.174905
10	A10	71	78.6598	1.62843	0.178013
10	A10	72	78.9238	1.60724	0.181481
10	A10	73	79.1878	1.59571	0.18455
10	A10	74	79.4518	1.57177	0.186294
10	A10	75	79.7159	1.5465	0.185965
10	A10	76	79.9799	1.52608	0.183323
10	A10	77	80.2439	1.50867	0.17877
10	A10	78	80.5079	1.49253	0.173235
10	A10	79	80.7719	1.47127	0.167855
10	A10	80	81.0359	1.45879	0.1636
10	A10	81	81.2999	1.44419	0.160986
10	A10	82	81.5639	1.43092	0.160004
10	A10	83	81.828	1.40851	0.160279
10	A10	84	82.092	1.39413	0.16137
10	A10	85	82.356	1.37659	0.163069
10	A10	86	82.62	1.36	0.16554
10	A10	87	82.884	1.34196	0.169287
10	A10	88	83.148	1.3283	0.174983
10	A10	89	83.412	1.31092	0.18334
10	A10	90	83.676	1.2912	0.195134
10	A10	91	83.9401	1.26992	0.211417
10	A10	92	84.2041	1.24886	0.233843
10	A10	93	84.4681	1.2268	0.264947
10	A10	94	84.7321	1.20111	0.308194
10	A10	95	84.9961	1.17215	0.367589
10	A10	96	85.2601	1.13885	0.446723
10	A10	97	85.5241	1.10167	0.547281
10	A10	98	85.7882	1.05014	0.667225
10	A10	99	86.0522	0.988727	0.799148
10	A10	100	86.3162	0.883933	0.929448
10	A10	101	86.5802	0.739923	1.03915
10	A10	102	86.8442	0.55122	1.10706
10	A10	103	87.1082	0.339478	1.11535
10	A10	104	87.3722	0.168664	1.05589
10	A10	105	87.6362	0.0622925	0.934612
10	A10	106	87.9003	0.0250651	0.771042
10	A10	107	88.1643	0.0129571	0.592416
10	A10	108	88.4283	0.00615911	0.425036
10	A10	109	88.6923	0.00331129	0.286935
10	A10	110	88.9563	-0.0015846	0.184931
10	A10	111	89.2203	-0.0114012	0.116354
10	A10	112	89.4843	-0.015312	0.0733929
10	A10	113	89.7484	-0.0170309	0.0474216
10	A10	114	90.0124	-0.0172085	0.031633
10	A10	115	90.2764	-0.0186067	0.0217524
10	A10	116	90.5404	-0.0187187	0.0155132
10	A10	117	90.8044	-0.0185041	0.0117652
10	A10	118	91.0684	-0.0197754	0.00977985
10	A10	119	91.3324	-0.0196232	0.00892116
10	A10	120	91.5964	-0.0218734	0.00860349
10	A10	121	91.8605	-0.0243098	0.00837778
10	A10	122	92.1245	-0.0244602	0.00800809
10	A10	123	92.3885	-0.0236198	0.00746741
10	A10	124	92.6525	-0.0249807	0.00685416
10	A10	125	92.9165	-0.0268361	0.00628169
10	A10	126	93.1805	-0.0252317	0.00579856
10	A10	127	93.4445	-0.0266356	0.00536834
10	A10	128	93.7085	-0.0272938	0.00490175
10	A10	129	93.9725	-0.0287625	0.00431456
10	A10	130	94.2366	-0.0289351	0.00357869
10	A10	131	94.5006	-0.0275023	0.00274093
10	A10	132	94.7646	-0.0293603	0.0019012
11	A11	1	60.1789	2.28273	0.247061
11	A11	2	60.4429	2.26391	0.244454
11	A11	3	60.7069	2.2539	0.242256
11	A11	4	60.9709	2.25163	0.241395
11	A11	5	61.235	2.23741	0.242431
11	A11	6	61.499	2.22171	0.245269
11	A11	7	61.763	2.2073	0.249208
11	A11	8	62.027	2.19421	0.253262
11	A11	9	62.291	2.18461	0.256542
11	A11	10	62.555	2.16433	0.258539
11	A11	11	62.819	2.15135	0.259244
11	A11	12	63.083	2.13586	0.259071
11	A11	13	63.3471	2.12123	0.25859
11	A11	14	63.6111	2.11219	0.258239
11	A11	15	63.8751	2.09863	0.258151
11	A11	16	64.1391	2.07676	0.258224
11	A11	17	64.4031	2.06652	0.258308
11	A11	18	64.6671	2.05298	0.258374
11	A11	19	64.9311	2.04013	0.258555
11	A11	20	65.1951	2.02322	0.259056
11	A11	21	65.4592	2.00984	0.260035
11	A11	22	65.7232	1.99546	0.261458
11	A11	23	65.9872	1.98475	0.263055
11	A11	24	66.2512	1.96827	0.264364
11	A11	25	66.5152	1.95325	0.26495
11	A11	26	66.7792	1.93389	0.264631
11	A11	27	67.0432	1.92632	0.263609
11	A11	28	67.3073	1.90642	0.262379
11	A11	29	67.5713	1.89424	0.261466
11	A11	30	67.8353	1.88373	0.261136
11	A11	31	68.0993	1.86671	0.261264
11	A11	32	68.3633	1.85349	0.261409
11	A11	33	68.6273	1.83903	0.261076
11	A11	34	68.8913	1.822	0.25999
11	A11	35	69.1553	1.80991	0.258257
11	A11	36	69.4194	1.79369	0.256293
11	A11	37	69.6834	1.78015	0.254598
11	A11	38	69.9474	1.76923	0.253472
11	A11	39	70.2114	1.75367	0.252859
11	A11	40	70.4754	1.74022	0.252398
11	A11	41	70.7394	1.72562	0.251659
11	A11	42	71.0034	1.71303	0.250423
11	A11	43	71.2674	1.6947	0.248808
11	A11	44	71.5315	1.68537	0.247161
11	A11	45	71.7955	1.67046	0.24578
11	A11	46	72.0595	1.66235	0.244687
11	A11	47	72.3235	1.64453	0.243606
11	A11	48	72.5875	1.6296	0.242203
11	A11	49	72.8515	1.61857	0.240378
11	A11	50	73.1155	1.6031	0.238407
11	A11	51	73.3795	1.59152	0.236804
11	A11	52	73.6436	1.5786	0.236023
11	A11	53	73.9076	1.57172	0.236205
11	A11	54	74.1716	1.55421	0.237165
11	A11	55	74.4356	1.53937	0.238597
11	A11	56	74.6996	1.52884	0.240337
11	A11	57	74.9636	1.51331	0.242467
11	A11	58	75.2276	1.50167	0.245203
11	A11	59	75.4917	1.48961	0.248677
11	A11	60	75.7557	1.47496	0.252783
11	A11	61	76.0197	1.46151	0.257227
11	A11	62	76.2837	1.44552	0.261694
11	A11	63	76.5477	1.43126	0.266026
11	A11	64	76.8117	1.41607	0.270284
11	A11	65	77.0757	1.40386	0.274666
11	A11	66	77.3397	1.38713	0.279428
11	A11	67	77.6038	1.37229	0.284861
11	A11	68	77.8678	1.35415	0.291332
11	A11	69	78.1318	1.34111	0.299285
11	A11	70	78.3958	1.3239	0.309094
11	A11	71	78.6598	1.30681	0.320734
11	A11	72	78.9238	1.29132	0.333473
11	A11	73	79.1878	1.27442	0.345743
11	A11	74	79.4518	1.25067	0.35543
11	A11	75	79.7159	1.23033	0.360483
11	A11	76	79.9799	1.20526	0.359638
11	A11	77	80.2439	1.18406	0.35289
11	A11	78	80.5079	1.16646	0.341474
11	A11	79	80.7719	1.14594	0.327411
11	A11	80	81.0359	1.1342	0.312878
11	A11	81	81.2999	1.11544	0.299741
11	A11	82	81.5639	1.09899	0.289414
11	A11	83	81.828	1.08567	0.282996
11	A11	84	82.092	1.07322	0.281517
11	A11	85	82.356	1.05701	0.286112
11	A11	86	82.62	1.04377	0.298097
11	A11	87	82.884	1.03098	0.318928
11	A11	88	83.148	1.01333	0.350036
11	A11	89	83.412	0.993965	0.392448
11	A11	90	83.676	0.974546	0.446146
11	A11	91	83.9401	0.953899	0.509304
11	A11	92	84.2041	0.9234	0.577848
11	A11	93	84.4681	0.891035	0.645883
11	A11	94	84.7321	0.845169	0.707245
11	A11	95	84.9961	0.790204	0.757732
11	A11	96	85.2601	0.733862	0.796861
11	A11	97	85.5241	0.691728	0.827934
11	A11	98	85.7882	0.657123	0.855956
11	A11	99	86.0522	0.6168	0.884212
11	A11	100	86.3162	0.571545	0.911299
11	A11	101	86.5802	0.507544	0.930524
11	A11	102	86.8442	0.429884	0.93259
11	A11	103	87.1082	0.339903	0.91081
11	A11	104	87.3722	0.280243	0.866223
11	A11	105	87.6362	0.257798	0.809308
11	A11	106	87.9003	0.242345	0.756315
11	A11	107	88.1643	0.226804	0.721315
11	A11	108	88.4283	0.199362	0.708147
11	A11	109	88.6923	0.159895	0.707154
11	A11	110	88.9563	0.0876802	0.699185
11	A11	111	89.2203	-0.00634944	0.665052
11	A11	112	89.4843	-0.0345139	0.59519
11	A11	113	89.7484	-0.0345175	0.494144
11	A11	114	90.0124	-0.0395494	0.377728
11	A11	115	90.2764	-0.038806	0.265244
11	A11	116	90.5404	-0.0390368	0.171611
11	A11	117	90.8044	-0.0396519	0.103346
11	A11	118	91.0684	-0.0415843	0.0592044
11	A11	119	91.3324	-0.0431013	0.0335747
11	A11	120	91.5964	-0.0423487	0.0200325
11	A11	121	91.8605	-0.0421192	0.013472
11	A11	122	92.1245	-0.0437222	0.0106472
11	A11	123	92.3885	-0.0427765	0.0097681
11	A11	124	92.6525	-0.0441736	0.00986976
11	A11	125	92.9165	-0.0442948	0.0103554
11	A11	126	93.1805	-0.0458048	0.0107888
11	A11	127	93.4445	-0.0463345	0.0108498
11	A11	128	93.7085	-0.046581	0.0103473
11	A11	129	93.9725	-0.0475683	0.00923582
11	A11	130	94.2366	-0.0492763	0.00761692
11	A11	131	94.5006	-0.0476955	0.0057153
11	A11	132	94.7646	-0.0483638	0.00382004
12	A12	1	60.1789	2.3995	0.198115
12	A12	2	60.4429	2.38412	0.199619
12	A12	3	60.7069	2.3695	0.200696
12	A12	4	60.9709	2.35206	0.201065
12	A12	5	61.235	2.34486	0.200751
12	A12	6	61.499	2.32704	0.200027
12	A12	7	61.763	2.30894	0.199263
12	A12	8	62.027	2.29927	0.198769
12	A12	9	62.291	2.28487	0.198699
12	A12	10	62.555	2.27002	0.199019
12	A12	11	62.819	2.25401	0.19954
12	A12	12	63.083	2.24338	0.20003
12	A12	13	63.3471	2.22731	0.200372
12	A12	14	63.6111	2.20843	0.200666
12	A12	15	63.8751	2.19448	0.201206
12	A12	16	64.1391	2.18431	0.202299
12	A12	17	64.4031	2.16861	0.204024
12	A12	18	64.6671	2.15433	0.206108
12	A12	19	64.9311	2.13771	0.208017
12	A12	20	65.1951	2.12406	0.209208
12	A12	21	65.4592	2.10397	0.209419
12	A12	22	65.7232	2.0905	0.208789
12	A12	23	65.9872	2.07341	0.207756
12	A12	24	66.2512	2.06155	0.20681
12	A12	25	66.5152	2.04909	0.206261
12	A12	26	66.7792	2.03057	0.20614
12	A12	27	67.0432	2.01452	0.206268
12	A12	28	67.3073	2.00341	0.206409
12	A12	29	67.5713	1.98604	0.206407
12	A12	30	67.8353	1.97019	0.206231
12	A12	31	68.0993	1.9557	0.205963
12	A12	32	68.3633	1.94205	0.205742
12	A12	33	68.6273	1.92761	0.205693
12	A12	34	68.8913	1.90943	0.205854
12	A12	35	69.1553	1.89788	0.206138
12	A12	36	69.4194	1.88282	0.206328
12	A12	37	69.6834	1.86676	0.20614
12	A12	38	69.9474	1.84833	0.205337
12	A12	39	70.2114	1.83502	0.203843
12	A12	40	70.4754	1.8216	0.201806
12	A12	41	70.7394	1.80597	0.19959
12	A12	42	71.0034	1.78747	0.197652
12	A12	43	71.2674	1.77849	0.196386
12	A12	44	71.5315	1.76705	0.195963
12	A12	45	71.7955	1.75074	0.19629
12	A12	46	72.0595	1.73344	0.197046
12	A12	47	72.3235	1.72016	0.197808
12	A12	48	72.5875	1.70762	0.198167
12	A12	49	72.8515	1.69497	0.19781
12	A12	50	73.1155	1.67478	0.196608
12	A12	51	73.3795	1.65893	0.194665
12	A12	52	73.6436	1.65049	0.19232
12	A12	53	73.9076	1.63342	0.190051
12	A12	54	74.1716	1.62338	0.188356
12	A12	55	74.4356	1.60887	0.187656
12	A12	56	74.6996	1.58941	0.188226
12	A12	57	74.9636	1.58303	0.190141
12	A12	58	75.2276	1.57431	0.19326
12	A12	59	75.4917	1.55128	0.197273
12	A12	60	75.7557	1.53486	0.201799
12	A12	61	76.0197	1.52621	0.20647
12	A12	62	76.2837	1.50872	0.21095
12	A12	63	76.5477	1.4958	0.214959
12	A12	64	76.8117	1.47763	0.218383
12	A12	65	77.0757	1.45547	0.221434
12	A12	66	77.3397	1.44377	0.224728
12	A12	67	77.6038	1.4271	0.229137
12	A12	68	77.8678	1.41585	0.235462
12	A12	69	78.1318	1.39572	0.24413
12	A12	70	78.3958	1.37835	0.255047
12	A12	71	78.6598	1.35775	0.267627
12	A12	72	78.9238	1.3419	0.28086
12	A12	73	79.1878	1.31695	0.293378
12	A12	74	79.4518	1.29665	0.303536
12	A12	75	79.7159	1.27335	0.309654
12	A12	76	79.9799	1.2443	0.310414
12	A12	77	80.2439	1.21912	0.30531
12	A12	78	80.5079	1.19503	0.294934
12	A12	79	80.7719	1.17483	0.28093
12	A12	80	81.0359	1.15435	0.265616
12	A12	81	81.2999	1.13766	0.251405
12	A12	82	81.5639	1.1237	0.240285
12	A12	83	81.828	1.10768	0.233505
12	A12	84	82.092	1.09624	0.231609
12	A12	85	82.356	1.07671	0.23476
12	A12	86	82.62	1.05794	0.243192
12	A12	87	82.884	1.04621	0.257573
12	A12	88	83.148	1.02716	0.279098
12	A12	89	83.412	1.00632	0.309188
12	A12	90	83.676	0.984924	0.348815
12	A12	91	83.9401	0.964637	0.397659
12	A12	92	84.2041	0.94035	0.453522
12	A12	93	84.4681	0.90128	0.51249
12	A12	94	84.7321	0.855272	0.570137
12	A12	95	84.9961	0.800267	0.623407
12	A12	96	85.2601	0.736197	0.672257
12	A12	97	85.5241	0.688685	0.7199
12	A12	98	85.7882	0.646378	0.771035
12	A12	99	86.0522	0.599914	0.828454
12	A12	100	86.3162	0.543868	0.889404
12	A12	101	86.5802	0.465133	0.943693
12	A12	102	86.8442	0.357387	0.975237
12	A12	103	87.1082	0.226231	0.967426
12	A12	104	87.3722	0.111146	0.910452
12	A12	105	87.6362	0.052149	0.806946
12	A12	106	87.9003	0.0370434	0.672408
12	A12	107	88.1643	0.0320163	0.529684
12	A12	108	88.4283	0.0261485	0.400288
12	A12	109	88.6923	0.0187936	0.297237
12	A12	110	88.9563	0.00470794	0.222773
12	A12	111	89.2203	-0.0189495	0.171132
12	A12	112	89.4843	-0.028977	0.133767
12	A12	113	89.7484	-0.0310616	0.103829
12	A12	114	90.0124	-0.0304208	0.0780341
12	A12	115	90.2764	-0.0303578	0.0560202
12	A12	116	90.5404	-0.0318617	0.0385608
12	A12	117	90.8044	-0.0336924	0.0260646
12	A12	118	91.0684	-0.0315878	0.018025
12	A12	119	91.3324	-0.0337268	0.01328
12	A12	120	91.5964	-0.0369477	0.0105678
12	A12	121	91.8605	-0.0352022	0.0089449
12	A12	122	92.1245	-0.0351287	0.00790389
12	A12	123	92.3885	-0.0370203	0.00725322
12	A12	124	92.6525	-0.0351492	0.00691776
12	A12	125	92.9165	-0.037418	0.00679938
12	A12	126	93.1805	-0.037792	0.00674932
12	A12	127	93.4445	-0.0389109	0.00661543
12	A12	128	93.7085	-0.0388298	0.00629209
12	A12	129	93.9725	-0.0380857	0.00573205
12	A12	130	94.2366	-0.0406153	0.00493308
12	A12	131	94.5006	-0.0398463	0.00393295
12	A12	132	94.7646	-0.0414008	0.00281961
13	A13	1	60.1789	2.59222	0.141177
13	A13	2	60.4429	2.57831	0.139977
13	A13	3	60.7069	2.57376	0.138648
13	A13	4	60.9709	2.5504	0.137514
13	A13	5	61.235	2.54837	0.13694
13	A13	6	61.499	2.52515	0.137212
13	A13	7	61.763	2.51307	0.138453
13	A13	8	62.027	2.50073	0.140568
13	A13	9	62.291	2.49092	0.143268
13	A13	10	62.555	2.46866	0.146145
13	A13	11	62.819	2.45279	0.148751
13	A13	12	63.083	2.43843	0.150664
13	A13	13	63.3471	2.42544	0.151534
13	A13	14	63.6111	2.4066	0.151165
13	A13	15	63.8751	2.38595	0.149614
13	A13	16	64.1391	2.36929	0.147248
13	A13	17	64.4031	2.35497	0.144661
13	A13	18	64.6671	2.34355	0.142465
13	A13	19	64.9311	2.33157	0.141077
13	A13	20	65.1951	2.31349	0.140628
13	A13	21	65.4592	2.29383	0.141
13	A13	22	65.7232	2.28977	0.141957
13	A13	23	65.9872	2.26785	0.143236
13	A13	24	66.2512	2.25605	0.144614
13	A13	25	66.5152	2.23533	0.145917
13	A13	26	66.7792	2.22543	0.147028
13	A13	27	67.0432	2.2058	0.147856
13	A13	28	67.3073	2.19677	0.148335
13	A13	29	67.5713	2.17131	0.148427
13	A13	30	67.8353	2.15991	0.14815
13	A13	31	68.0993	2.14627	0.147605
13	A13	32	68.3633	2.12859	0.146967
13	A13	33	68.6273	2.11313	0.146457
13	A13	34	68.8913	2.09615	0.146273
13	A13	35	69.1553	2.08639	0.146496
13	A13	36	69.4194	2.06667	0.147038
13	A13	37	69.6834	2.05495	0.147641
13	A13	38	69.9474	2.03419	0.147982
13	A13	39	70.2114	2.02029	0.147823
13	A13	40	70.4754	2.00304	0.147117
13	A13	41	70.7394	1.98546	0.146032
13	A13	42	71.0034	1.97666	0.144889
13	A13	43	71.2674	1.95686	0.144057
13	A13	44	71.5315	1.94146	0.143844
13	A13	45	71.7955	1.9301	0.144409
13	A13	46	72.0595	1.91466	0.145699
13	A13	47	72.3235	1.89986	0.147457
13	A13	48	72.5875	1.8825	0.149282
13	A13	49	72.8515	1.86743	0.150771
13	A13	50	73.1155	1.84878	0.151642
13	A13	51	73.3795	1.83334	0.151826
13	A13	52	73.6436	1.81722	0.151444
13	A13	53	73.9076	1.80082	0.150743
13	A13	54	74.1716	1.7875	0.149989
13	A13	55	74.4356	1.76804	0.149407
13	A13	56	74.6996	1.7576	0.14914
13	A13	57	74.9636	1.73571	0.149257
13	A13	58	75.2276	1.72456	0.149749
13	A13	59	75.4917	1.70715	0.150532
13	A13	60	75.7557	1.69297	0.151468
13	A13	61	76.0197	1.67465	0.152413
13	A13	62	76.2837	1.65806	0.153271
13	A13	63	76.5477	1.64265	0.154045
13	A13	64	76.8117	1.6254	0.154816
13	A13	65	77.0757	1.61295	0.155702
13	A13	66	77.3397	1.59157	0.156802
13	A13	67	77.6038	1.57725	0.15817
13	A13	68	77.8678	1.5619	0.159822
13	A13	69	78.1318	1.54369	0.161749
13	A13	70	78.3958	1.52323	0.163908
13	A13	71	78.6598	1.5122	0.166182
13	A13	72	78.9238	1.4912	0.168335
13	A13	73	79.1878	1.47218	0.169982
13	A13	74	79.4518	1.45584	0.170647
13	A13	75	79.7159	1.43679	0.169895
13	A13	76	79.9799	1.41666	0.167504
13	A13	77	80.2439	1.39706	0.163618
13	A13	78	80.5079	1.37903	0.158753
13	A13	79	80.7719	1.36615	0.153637
13	A13	80	81.0359	1.35035	0.148956
13	A13	81	81.2999	1.3376	0.145138
13	A13	82	81.5639	1.32104	0.142306
13	A13	83	81.828	1.30543	0.140409
13	A13	84	82.092	1.29175	0.139418
13	A13	85	82.356	1.27586	0.139441
13	A13	86	82.62	1.26284	0.1407
13	A13	87	82.884	1.25229	0.143427
13	A13	88	83.148	1.23667	0.147825
13	A13	89	83.412	1.21749	0.154203
13	A13	90	83.676	1.20221	0.16324
13	A13	91	83.9401	1.18351	0.176283
13	A13	92	84.2041	1.16783	0.19553
13	A13	93	84.4681	1.15217	0.224034
13	A13	94	84.7321	1.13076	0.265492
13	A13	95	84.9961	1.10439	0.323744
13	A13	96	85.2601	1.07615	0.401882
13	A13	97	85.5241	1.04329	0.500937
13	A13	98	85.7882	0.995809	0.618323
13	A13	99	86.0522	0.929958	0.74647
13	A13	100	86.3162	0.835937	0.87223
13	A13	101	86.5802	0.693592	0.977758
13	A13	102	86.8442	0.510192	1.04347
13	A13	103	87.1082	0.311031	1.053
13	A13	104	87.3722	0.148973	0.998939
13	A13	105	87.6362	0.046556	0.886619
13	A13	106	87.9003	0.00322457	0.733727
13	A13	107	88.1643	-0.00904613	0.565126
13	A13	108	88.4283	-0.0177216	0.40518
13	A13	109	88.6923	-0.0239899	0.271171
13	A13	110	88.9563	-0.0238508	0.170499
13	A13	111	89.2203	-0.0278005	0.101908
13	A13	112	89.4843	-0.0280877	0.0590447
13	A13	113	89.7484	-0.0305325	0.0341381
13	A13	114	90.0124	-0.0301785	0.0204381
13	A13	115	90.2764	-0.0311759	0.013143
13	A13	116	90.5404	-0.0312527	0.00929349
13	A13	117	90.8044	-0.0321758	0.00724596
13	A13	118	91.0684	-0.0323986	0.00614858
13	A13	119	91.3324	-0.034311	0.00557709
13	A13	120	91.5964	-0.0331959	0.00531888
13	A13	121	91.8605	-0.033798	0.00524646
13	A13	122	92.1245	-0.0338348	0.00524868
13	A13	123	92.3885	-0.036204	0.00521553
13	A13	124	92.6525	-0.0372283	0.00506536
13	A13	125	92.9165	-0.0357469	0.0047784
13	A13	126	93.1805	-0.0373761	0.00439773
13	A13	127	93.4445	-0.0374523	0.00398897
13	A13	128	93.7085	-0.0369235	0.00358832
13	A13	129	93.9725	-0.0383267	0.00317909
13	A13	130	94.2366	-0.0388965	0.00271331
13	A13	131	94.5006	-0.0385294	0.00215978
13	A13	132	94.7646	-0.0397742	0.00154096
14	A14	1	60.1789	2.62478	0.144624
14	A14	2	60.4429	2.60746	0.144492
14	A14	3	60.7069	2.59129	0.144252
14	A14	4	60.9709	2.58598	0.144073
14	A14	5	61.235	2.56209	0.144162
14	A14	6	61.499	2.55611	0.144628
14	A14	7	61.763	2.53623	0.145409
14	A14	8	62.027	2.52071	0.146302
14	A14	9	62.291	2.50532	0.147068
14	A14	10	62.555	2.48935	0.147531
14	A14	11	62.819	2.47597	0.147622
14	A14	12	63.083	2.45782	0.147401
14	A14	13	63.3471	2.44145	0.147039
14	A14	14	63.6111	2.42885	0.146767
14	A14	15	63.8751	2.40805	0.146793
14	A14	16	64.1391	2.39701	0.147192
14	A14	17	64.4031	2.38474	0.147847
14	A14	18	64.6671	2.36621	0.148523
14	A14	19	64.9311	2.34845	0.148999
14	A14	20	65.1951	2.32732	0.149183
14	A14	21	65.4592	2.31965	0.149109
14	A14	22	65.7232	2.30453	0.148831
14	A14	23	65.9872	2.28403	0.148357
14	A14	24	66.2512	2.26946	0.147667
14	A14	25	66.5152	2.25474	0.146818
14	A14	26	66.7792	2.23516	0.146009
14	A14	27	67.0432	2.22417	0.145525
14	A14	28	67.3073	2.20807	0.1456
14	A14	29	67.5713	2.1968	0.146289
14	A14	30	67.8353	2.17541	0.147416
14	A14	31	68.0993	2.16486	0.148641
14	A14	32	68.3633	2.14725	0.149584
14	A14	33	68.6273	2.12879	0.149959
14	A14	34	68.8913	2.1134	0.149641
14	A14	35	69.1553	2.09916	0.148696
14	A14	36	69.4194	2.08018	0.147341
14	A14	37	69.6834	2.06594	0.145912
14	A14	38	69.9474	2.05096	0.144795
14	A14	39	70.2114	2.03309	0.144355
14	A14	40	70.4754	2.02295	0.144829
14	A14	41	70.7394	2.00609	0.14621
14	A14	42	71.0034	1.99153	0.148199
14	A14	43	71.2674	1.9777	0.150256
14	A14	44	71.5315	1.95903	0.151792
14	A14	45	71.7955	1.94152	0.1524
14	A14	46	72.0595	1.92038	0.152042
14	A14	47	72.3235	1.90998	0.151044
14	A14	48	72.5875	1.89094	0.149919
14	A14	49	72.8515	1.87821	0.149103
14	A14	50	73.1155	1.86295	0.14875
14	A14	51	73.3795	1.84987	0.148718
14	A14	52	73.6436	1.82802	0.148713
14	A14	53	73.9076	1.81498	0.148505
14	A14	54	74.1716	1.79784	0.14807
14	A14	55	74.4356	1.7814	0.147583
14	A14	56	74.6996	1.76998	0.147321
14	A14	57	74.9636	1.75291	0.14753
14	A14	58	75.2276	1.73498	0.148355
14	A14	59	75.4917	1.72088	0.14981
14	A14	60	75.7557	1.70601	0.151759
14	A14	61	76.0197	1.69141	0.153912
14	A14	62	76.2837	1.67138	0.155867
14	A14	63	76.5477	1.65725	0.15723
14	A14	64	76.8117	1.63811	0.157792
14	A14	65	77.0757	1.61807	0.157664
14	A14	66	77.3397	1.60313	0.157282
14	A14	67	77.6038	1.5878	0.157252
14	A14	68	77.8678	1.57215	0.158108
14	A14	69	78.1318	1.56013	0.16009
14	A14	70	78.3958	1.53602	0.163039
14	A14	71	78.6598	1.52257	0.166434
14	A14	72	78.9238	1.50675	0.169532
14	A14	73	79.1878	1.48419	0.171547
14	A14	74	79.4518	1.46246	0.171847
14	A14	75	79.7159	1.44682	0.170105
14	A14	76	79.9799	1.42763	0.166385
14	A14	77	80.2439	1.40726	0.161149
14	A14	78	80.5079	1.39231	0.155161
14	A14	79	80.7719	1.37692	0.149315
14	A14	80	81.0359	1.36043	0.144422
14	A14	81	81.2999	1.35193	0.141016
14	A14	82	81.5639	1.3361	0.139266
14	A14	83	81.828	1.31868	0.139011
14	A14	84	82.092	1.30571	0.139898
14	A14	85	82.356	1.29508	0.141556
14	A14	86	82.62	1.27416	0.143745
14	A14	87	82.884	1.26103	0.146472
14	A14	88	83.148	1.24584	0.150082
14	A14	89	83.412	1.22814	0.155334
14	A14	90	83.676	1.21411	0.16348
14	A14	91	83.9401	1.19568	0.176335
14	A14	92	84.2041	1.18135	0.196352
14	A14	93	84.4681	1.16276	0.226636
14	A14	94	84.7321	1.1424	0.270815
14	A14	95	84.9961	1.11667	0.332587
14	A14	96	85.2601	1.08835	0.414801
14	A14	97	85.5241	1.04979	0.518064
14	A14	98	85.7882	1.00149	0.63913
14	A14	99	86.0522	0.936412	0.769559
14	A14	100	86.3162	0.833274	0.895307
14	A14	101	86.5802	0.684845	0.997912
14	A14	102	86.8442	0.494741	1.05777
14	A14	103	87.1082	0.295527	1.05928
14	A14	104	87.3722	0.133536	0.996397
14	A14	105	87.6362	0.0378005	0.876079
14	A14	106	87.9003	-9.09771e-05	0.717336
14	A14	107	88.1643	-0.0115283	0.54569
14	A14	108	88.4283	-0.0174487	0.385413
14	A14	109	88.6923	-0.020397	0.253151
14	A14	110	88.9563	-0.0217853	0.155449
14	A14	111	89.2203	-0.0221819	0.0902726
14	A14	112	89.4843	-0.0248273	0.0507067
14	A14	113	89.7484	-0.0241955	0.0286524
14	A14	114	90.0124	-0.0262244	0.0172112
14	A14	115	90.2764	-0.0263919	0.0115707
14	A14	116	90.5404	-0.0286786	0.00886745
14	A14	117	90.8044	-0.0267732	0.00761773
14	A14	118	91.0684	-0.0285453	0.0071218
14	A14	119	91.3324	-0.0283711	0.00702844
14	A14	120	91.5964	-0.029996	0.00710222
14	A14	121	91.8605	-0.0309243	0.00715564
14	A14	122	92.1245	-0.0326157	0.0070691
14	A14	123	92.3885	-0.0324274	0.00681817
14	A14	124	92.6525	-0.0328437	0.00646085
14	A14	125	92.9165	-0.0335388	0.00608483
14	A14	126	93.1805	-0.0346076	0.00574717
14	A14	127	93.4445	-0.034388	0.0054398
14	A14	128	93.7085	-0.0349043	0.00509508
14	A14	129	93.9725	-0.0369047	0.00462484
14	A14	130	94.2366	-0.0368047	0.00397222
14	A14	131	94.5006	-0.0364688	0.00315023
14	A14	132	94.7646	-0.0380412	0.00224604
15	A15	1	60.1789	2.59588	0.154692
15	A15	2	60.4429	2.57528	0.155593
15	A15	3	60.7069	2.56908	0.15637
15	A15	4	60.9709	2.5458	0.156886
15	A15	5	61.235	2.53131	0.157105
15	A15	6	61.499	2.52389	0.157032
15	A15	7	61.763	2.50299	0.156674
15	A15	8	62.027	2.48658	0.156086
15	A15	9	62.291	2.46472	0.15544
15	A15	10	62.555	2.45834	0.154994
15	A15	11	62.819	2.44099	0.154973
15	A15	12	63.083	2.42817	0.155433
15	A15	13	63.3471	2.41044	0.156236
15	A15	14	63.6111	2.39276	0.157155
15	A15	15	63.8751	2.37682	0.157993
15	A15	16	64.1391	2.36354	0.158636
15	A15	17	64.4031	2.34483	0.159008
15	A15	18	64.6671	2.33199	0.159012
15	A15	19	64.9311	2.31144	0.158517
15	A15	20	65.1951	2.29853	0.157424
15	A15	21	65.4592	2.28079	0.155771
15	A15	22	65.7232	2.26627	0.153806
15	A15	23	65.9872	2.24612	0.151951
15	A15	24	66.2512	2.23388	0.150665
15	A15	25	66.5152	2.22489	0.150261
15	A15	26	66.7792	2.20877	0.150789
15	A15	27	67.0432	2.19083	0.152058
15	A15	28	67.3073	2.17502	0.153752
15	A15	29	67.5713	2.15798	0.155523
15	A15	30	67.8353	2.15064	0.157027
15	A15	31	68.0993	2.13003	0.157936
15	A15	32	68.3633	2.10828	0.157999
15	A15	33	68.6273	2.09889	0.157154
15	A15	34	68.8913	2.07848	0.155613
15	A15	35	69.1553	2.06409	0.153822
15	A15	36	69.4194	2.04799	0.152311
15	A15	37	69.6834	2.03379	0.151477
15	A15	38	69.9474	2.02398	0.151413
15	A15	39	70.2114	2.00325	0.151882
15	A15	40	70.4754	1.98876	0.152445
15	A15	41	70.7394	1.97467	0.152657
15	A15	42	71.0034	1.95742	0.152268
15	A15	43	71.2674	1.94012	0.1513
15	A15	44	71.5315	1.92626	0.149995
15	A15	45	71.7955	1.91311	0.148671
15	A15	46	72.0595	1.89792	0.147573
15	A15	47	72.3235	1.88269	0.146808
15	A15	48	72.5875	1.87037	0.146368
15	A15	49	72.8515	1.85131	0.146206
15	A15	50	73.1155	1.83774	0.146279
15	A15	51	73.3795	1.8279	0.146537
15	A15	52	73.6436	1.80824	0.146893
15	A15	53	73.9076	1.79746	0.147231
15	A15	54	74.1716	1.77924	0.147481
15	A15	55	74.4356	1.7652	0.147714
15	A15	56	74.6996	1.74937	0.148179
15	A15	57	74.9636	1.73558	0.149215
15	A15	58	75.2276	1.72056	0.151082
15	A15	59	75.4917	1.70774	0.153752
15	A15	60	75.7557	1.69257	0.156834
15	A15	61	76.0197	1.6764	0.15968
15	A15	62	76.2837	1.65726	0.161664
15	A15	63	76.5477	1.63811	0.162477
15	A15	64	76.8117	1.62057	0.162291
15	A15	65	77.0757	1.60748	0.161672
15	A15	66	77.3397	1.59237	0.16134
15	A15	67	77.6038	1.57653	0.161892
15	A15	68	77.8678	1.56044	0.163656
15	A15	69	78.1318	1.54403	0.166678
15	A15	70	78.3958	1.52864	0.170769
15	A15	71	78.6598	1.50765	0.175533
15	A15	72	78.9238	1.49649	0.180367
15	A15	73	79.1878	1.47339	0.184462
15	A15	74	79.4518	1.45406	0.186934
15	A15	75	79.7159	1.43386	0.187043
15	A15	76	79.9799	1.41199	0.184465
15	A15	77	80.2439	1.39228	0.179469
15	A15	78	80.5079	1.37489	0.172906
15	A15	79	80.7719	1.3566	0.165965
15	A15	80	81.0359	1.34531	0.159806
15	A15	81	81.2999	1.33025	0.155225
15	A15	82	81.5639	1.31903	0.152502
15	A15	83	81.828	1.29859	0.151497
15	A15	84	82.092	1.28448	0.151908
15	A15	85	82.356	1.27246	0.153536
15	A15	86	82.62	1.25379	0.156434
15	A15	87	82.884	1.24153	0.160909
15	A15	88	83.148	1.2237	0.167445
15	A15	89	83.412	1.20987	0.176635
15	A15	90	83.676	1.19041	0.189198
15	A15	91	83.9401	1.17023	0.20611
15	A15	92	84.2041	1.15629	0.228839
15	A15	93	84.4681	1.1278	0.259608
15	A15	94	84.7321	1.10491	0.301502
15	A15	95	84.9961	1.07388	0.358153
15	A15	96	85.2601	1.04633	0.432811
15	A15	97	85.5241	1.01188	0.526844
15	A15	98	85.7882	0.963064	0.638063
15	A15	99	86.0522	0.901391	0.759424
15	A15	100	86.3162	0.807959	0.878647
15	A15	101	86.5802	0.671516	0.979137
15	A15	102	86.8442	0.492563	1.04256
15	A15	103	87.1082	0.340438	1.05315
15	A15	104	87.3722	0.1672	1.00285
15	A15	105	87.6362	0.05171	0.895396
15	A15	106	87.9003	0.0114801	0.746704
15	A15	107	88.1643	-8.43879e-05	0.580661
15	A15	108	88.4283	-0.00395122	0.421715
15	A15	109	88.6923	-0.00886768	0.287825
15	A15	110	88.9563	-0.0151379	0.186934
15	A15	111	89.2203	-0.0234854	0.117841
15	A15	112	89.4843	-0.0271307	0.0739402
15	A15	113	89.7484	-0.0267537	0.0473123
15	A15	114	90.0124	-0.0280102	0.0313813
15	A15	115	90.2764	-0.0288567	0.0217535
15	A15	116	90.5404	-0.0291169	0.0158579
15	A15	117	90.8044	-0.0307058	0.0122334
15	A15	118	91.0684	-0.0318501	0.00998775
15	A15	119	91.3324	-0.0322739	0.0085412
15	A15	120	91.5964	-0.0330625	0.00754434
15	A15	121	91.8605	-0.0336002	0.00683351
15	A15	122	92.1245	-0.0349463	0.00636054
15	A15	123	92.3885	-0.0330895	0.00610381
15	A15	124	92.6525	-0.0350502	0.00600093
15	A15	125	92.9165	-0.0364318	0.00593629
15	A15	126	93.1805	-0.0361715	0.00578256
15	A15	127	93.4445	-0.037789	0.00545848
15	A15	128	93.7085	-0.0383734	0.00495597
15	A15	129	93.9725	-0.0369126	0.00431884
15	A15	130	94.2366	-0.0380341	0.00359904
15	A15	131	94.5006	-0.0392808	0.00283257
15	A15	132	94.7646	-0.0401851	0.00205117
16	A16	1	60.1789	2.58253	0.140449
16	A16	2	60.4429	2.57412	0.141593
16	A16	3	60.7069	2.56275	0.143043
16	A16	4	60.9709	2.55332	0.14437
16	A16	5	61.235	2.53117	0.145212
16	A16	6	61.499	2.51006	0.145476
16	A16	7	61.763	2.49937	0.145342
16	A16	8	62.027	2.49275	0.145102
16	A16	9	62.291	2.4702	0.144949
16	A16	10	62.555	2.46117	0.144894
16	A16	11	62.819	2.43956	0.144834
16	A16	12	63.083	2.42692	0.14468
16	A16	13	63.3471	2.41237	0.144423
16	A16	14	63.6111	2.39927	0.144138
16	A16	15	63.8751	2.3858	0.143953
16	A16	16	64.1391	2.3631	0.144032
16	A16	17	64.4031	2.35178	0.144545
16	A16	18	64.6671	2.34094	0.145569
16	A16	19	64.9311	2.32692	0.147019
16	A16	20	65.1951	2.30984	0.148653
16	A16	21	65.4592	2.29032	0.150171
16	A16	22	65.7232	2.27816	0.151346
16	A16	23	65.9872	2.25974	0.152066
16	A16	24	66.2512	2.24746	0.152308
16	A16	25	66.5152	2.23201	0.152087
16	A16	26	66.7792	2.21175	0.151457
16	A16	27	67.0432	2.19651	0.150541
16	A16	28	67.3073	2.18406	0.149537
16	A16	29	67.5713	2.16801	0.148664
16	A16	30	67.8353	2.15238	0.148075
16	A16	31	68.0993	2.13841	0.147793
16	A16	32	68.3633	2.12139	0.147715
16	A16	33	68.6273	2.11153	0.147687
16	A16	34	68.8913	2.09251	0.147608
16	A16	35	69.1553	2.0715	0.147473
16	A16	36	69.4194	2.06238	0.14735
16	A16	37	69.6834	2.04996	0.147295
16	A16	38	69.9474	2.03201	0.147304
16	A16	39	70.2114	2.01285	0.147335
16	A16	40	70.4754	1.99916	0.147368
16	A16	41	70.7394	1.98591	0.147422
16	A16	42	71.0034	1.97227	0.147505
16	A16	43	71.2674	1.95447	0.147571
16	A16	44	71.5315	1.94234	0.147534
16	A16	45	71.7955	1.92284	0.147324
16	A16	46	72.0595	1.90454	0.146929
16	A16	47	72.3235	1.89982	0.146361
16	A16	48	72.5875	1.87818	0.145611
16	A16	49	72.8515	1.86597	0.144632
16	A16	50	73.1155	1.84435	0.143405
16	A16	51	73.3795	1.83735	0.142014
16	A16	52	73.6436	1.81729	0.140664
16	A16	53	73.9076	1.80721	0.139623
16	A16	54	74.1716	1.79056	0.139128
16	A16	55	74.4356	1.7801	0.13932
16	A16	56	74.6996	1.76343	0.140242
16	A16	57	74.9636	1.7491	0.141865
16	A16	58	75.2276	1.73454	0.144129
16	A16	59	75.4917	1.71884	0.146923
16	A16	60	75.7557	1.70782	0.150038
16	A16	61	76.0197	1.68746	0.153147
16	A16	62	76.2837	1.67464	0.15585
16	A16	63	76.5477	1.6554	0.157796
16	A16	64	76.8117	1.63776	0.158839
16	A16	65	77.0757	1.62266	0.159128
16	A16	66	77.3397	1.6029	0.159106
16	A16	67	77.6038	1.5897	0.159389
16	A16	68	77.8678	1.57524	0.16058
16	A16	69	78.1318	1.55729	0.163076
16	A16	70	78.3958	1.54152	0.166912
16	A16	71	78.6598	1.52578	0.171679
16	A16	72	78.9238	1.50848	0.176537
16	A16	73	79.1878	1.48866	0.180373
16	A16	74	79.4518	1.46736	0.182113
16	A16	75	79.7159	1.44537	0.181088
16	A16	76	79.9799	1.42368	0.177312
16	A16	77	80.2439	1.40477	0.171508
16	A16	78	80.5079	1.39081	0.164844
16	A16	79	80.7719	1.37611	0.158512
16	A16	80	81.0359	1.3628	0.153346
16	A16	81	81.2999	1.34657	0.149686
16	A16	82	81.5639	1.32898	0.14748
16	A16	83	81.828	1.31664	0.14655
16	A16	84	82.092	1.30362	0.146835
16	A16	85	82.356	1.28407	0.148505
16	A16	86	82.62	1.2711	0.151923
16	A16	87	82.884	1.26051	0.157495
16	A16	88	83.148	1.24147	0.165538
16	A16	89	83.412	1.22787	0.17627
16	A16	90	83.676	1.20627	0.189991
16	A16	91	83.9401	1.18462	0.207439
16	A16	92	84.2041	1.16699	0.230198
16	A16	93	84.4681	1.14115	0.260964
16	A16	94	84.7321	1.11475	0.303488
16	A16	95	84.9961	1.09104	0.361979
16	A16	96	85.2601	1.06015	0.439911
16	A16	97	85.5241	1.01984	0.538345
16	A16	98	85.7882	0.973985	0.654132
16	A16	99	86.0522	0.906036	0.778581
16	A16	100	86.3162	0.806102	0.897235
16	A16	101	86.5802	0.661443	0.991382
16	A16	102	86.8442	0.477636	1.04172
16	A16	103	87.1082	0.282508	1.03376
16	A16	104	87.3722	0.1334	0.963268
16	A16	105	87.6362	0.0527011	0.839249
16	A16	106	87.9003	0.0281352	0.682141
16	A16	107	88.1643	0.0178317	0.517572
16	A16	108	88.4283	0.0127071	0.368366
16	A16	109	88.6923	0.00826376	0.248596
16	A16	110	88.9563	0.000401941	0.161996
16	A16	111	89.2203	-0.0098038	0.104422
16	A16	112	89.4843	-0.0120787	0.06813
16	A16	113	89.7484	-0.0140527	0.0455082
16	A16	114	90.0124	-0.0148797	0.0310113
16	A16	115	90.2764	-0.0145349	0.0213789
16	A16	116	90.5404	-0.0155068	0.0149423
16	A16	117	90.8044	-0.0157665	0.0108143
16	A16	118	91.0684	-0.0177616	0.00837275
16	A16	119	91.3324	-0.0159998	0.00707265
16	A16	120	91.5964	-0.0176369	0.00644483
16	A16	121	91.8605	-0.0193716	0.00614292
16	A16	122	92.1245	-0.0202831	0.0059632
16	A16	123	92.3885	-0.0184911	0.0058181
16	A16	124	92.6525	-0.0206844	0.00567824
16	A16	125	92.9165	-0.0204334	0.00551615
16	A16	126	93.1805	-0.0226662	0.005282
16	A16	127	93.4445	-0.0212003	0.00491735
16	A16	128	93.7085	-0.0232836	0.00438715
16	A16	129	93.9725	-0.0234534	0.00370348
16	A16	130	94.2366	-0.0231302	0.00292667
16	A16	131	94.5006	-0.02352	0.00214541
16	A16	132	94.7646	-0.0233058	0.00144692
17	A17	1	60.1789	2.32613	0.221833
17	A17	2	60.4429	2.31556	0.222969
17	A17	3	60.7069	2.30152	0.223641
17	A17	4	60.9709	2.29208	0.223532
17	A17	5	61.235	2.26834	0.222685
17	A17	6	61.499	2.25951	0.221484
17	A17	7	61.763	2.24797	0.220432
17	A17	8	62.027	2.23457	0.219933
17	A17	9	62.291	2.21888	0.22018
17	A17	10	62.555	2.20453	0.221193
17	A17	11	62.819	2.19371	0.222897
17	A17	12	63.083	2.17685	0.225113
17	A17	13	63.3471	2.16596	0.227513
17	A17	14	63.6111	2.1511	0.229612
17	A17	15	63.8751	2.13443	0.2309
17	A17	16	64.1391	2.1195	0.231062
17	A17	17	64.4031	2.1031	0.230116
17	A17	18	64.6671	2.08767	0.228422
17	A17	19	64.9311	2.07751	0.226517
17	A17	20	65.1951	2.06437	0.224932
17	A17	21	65.4592	2.04396	0.224068
17	A17	22	65.7232	2.03481	0.224139
17	A17	23	65.9872	2.02082	0.225144
17	A17	24	66.2512	2.00604	0.22687
17	A17	25	66.5152	1.99692	0.228934
17	A17	26	66.7792	1.97353	0.230902
17	A17	27	67.0432	1.96117	0.232406
17	A17	28	67.3073	1.95059	0.23322
17	A17	29	67.5713	1.93251	0.233283
17	A17	30	67.8353	1.91967	0.232706
17	A17	31	68.0993	1.90041	0.23174
17	A17	32	68.3633	1.88695	0.230708
17	A17	33	68.6273	1.87716	0.229855
17	A17	34	68.8913	1.86429	0.229245
17	A17	35	69.1553	1.84357	0.228781
17	A17	36	69.4194	1.83038	0.228337
17	A17	37	69.6834	1.81754	0.227867
17	A17	38	69.9474	1.80141	0.227411
17	A17	39	70.2114	1.78709	0.226987
17	A17	40	70.4754	1.77851	0.226522
17	A17	41	70.7394	1.75749	0.22589
17	A17	42	71.0034	1.74236	0.225026
17	A17	43	71.2674	1.73288	0.223999
17	A17	44	71.5315	1.71654	0.22297
17	A17	45	71.7955	1.70399	0.222087
17	A17	46	72.0595	1.68936	0.221396
17	A17	47	72.3235	1.67489	0.220834
17	A17	48	72.5875	1.66198	0.220266
17	A17	49	72.8515	1.64847	0.219547
17	A17	50	73.1155	1.63124	0.218528
17	A17	51	73.3795	1.62198	0.217087
17	A17	52	73.6436	1.60641	0.215173
17	A17	53	73.9076	1.59324	0.212923
17	A17	54	74.1716	1.57729	0.210722
17	A17	55	74.4356	1.56488	0.209159
17	A17	56	74.6996	1.555	0.20883
17	A17	57	74.9636	1.54162	0.210089
17	A17	58	75.2276	1.53031	0.212895
17	A17	59	75.4917	1.51556	0.216861
17	A17	60	75.7557	1.49676	0.221427
17	A17	61	76.0197	1.49032	0.226076
17	A17	62	76.2837	1.47128	0.230479
17	A17	63	76.5477	1.45812	0.234596
17	A17	64	76.8117	1.44166	0.238711
17	A17	65	77.0757	1.4252	0.24339
17	A17	66	77.3397	1.41039	0.249291
17	A17	67	77.6038	1.40055	0.256894
17	A17	68	77.8678	1.38247	0.266285
17	A17	69	78.1318	1.36442	0.277135
17	A17	70	78.3958	1.34415	0.288836
17	A17	71	78.6598	1.32674	0.300632
17	A17	72	78.9238	1.30947	0.311629
17	A17	73	79.1878	1.28734	0.320736
17	A17	74	79.4518	1.26629	0.326682
17	A17	75	79.7159	1.24502	0.328277
17	A17	76	79.9799	1.21775	0.32483
17	A17	77	80.2439	1.19936	0.316517
17	A17	78	80.5079	1.17541	0.304489
17	A17	79	80.7719	1.1599	0.290605
17	A17	80	81.0359	1.14408	0.27694
17	A17	81	81.2999	1.12707	0.265289
17	A17	82	81.5639	1.11205	0.256895
17	A17	83	81.828	1.09933	0.252468
17	A17	84	82.092	1.08222	0.25246
17	A17	85	82.356	1.06987	0.257425
17	A17	86	82.62	1.05074	0.268288
17	A17	87	82.884	1.03824	0.286377
17	A17	88	83.148	1.01996	0.313097
17	A17	89	83.412	1.00669	0.34932
17	A17	90	83.676	0.979266	0.394677
17	A17	91	83.9401	0.961929	0.447096
17	A17	92	84.2041	0.929936	0.503001
17	A17	93	84.4681	0.891513	0.558331
17	A17	94	84.7321	0.846935	0.610154
17	A17	95	84.9961	0.794308	0.658086
17	A17	96	85.2601	0.748692	0.704524
17	A17	97	85.5241	0.713282	0.753154
17	A17	98	85.7882	0.674312	0.806122
17	A17	99	86.0522	0.62874	0.861181
17	A17	100	86.3162	0.569378	0.910467
17	A17	101	86.5802	0.487204	0.942018
17	A17	102	86.8442	0.38352	0.944026
17	A17	103	87.1082	0.282981	0.910309
17	A17	104	87.3722	0.222092	0.844436
17	A17	105	87.6362	0.199014	0.75985
17	A17	106	87.9003	0.187768	0.675041
17	A17	107	88.1643	0.172336	0.605626
17	A17	108	88.4283	0.150832	0.557409
17	A17	109	88.6923	0.1135	0.524383
17	A17	110	88.9563	0.0467556	0.492885
17	A17	111	89.2203	-0.0160657	0.449471
17	A17	112	89.4843	-0.0257276	0.387948
[truncated: 11,240 more rows]
